# Supplementary material for: Zirconium-Based Metal–Organic Frameworks as Acriflavine Cargos in the Battle against Coronaviruses—A Theoretical and Experimental Approach
Source: ACS Appl Mater Interfaces. 2022 Jun 14;14(25):28615–27. doi: 10.1021/acsami.2c06420 (PMC9212192; doi:10.1021/acsami.2c06420)
Supplement: Supplementary file 2 — am2c06420_si_002.zip [file am2c06420_si_002.zip]

Archive with 70 entries (34 files):
- vacuum/
- water/
- vacuum/UiO-67_3,6-diamino-10-methylacridine_str2/
- vacuum/UiO-67_3,6-diamino-10-methylacridine_str2/POSCAR.cif
- vacuum/UiO-67_3,6-diaminoacridine_HCl_str1/
- vacuum/UiO-67_3,6-diaminoacridine_HCl_str1/POSCAR.cif
- vacuum/NU-1000_3,6-diaminoacridine_str1/
- vacuum/NU-1000_3,6-diaminoacridine_str1/POSCAR.cif
- vacuum/MOF-808_3,6-diaminoacridine_HCl_str1/
- vacuum/MOF-808_3,6-diaminoacridine_HCl_str1/POSCAR.cif
- vacuum/UiO-67_3,6-diaminoacridine_str2/
- vacuum/UiO-67_3,6-diaminoacridine_str2/POSCAR.cif
- vacuum/MOF-808_3,6-diaminoacridine_str1/
- vacuum/MOF-808_3,6-diaminoacridine_str1/POSCAR.cif
- vacuum/UiO-66_3,6-diaminoacridine_HCl_str1/
- vacuum/UiO-66_3,6-diaminoacridine_HCl_str1/POSCAR.cif
- vacuum/NU-1000_3,6-diaminoacridine_str2/
- vacuum/NU-1000_3,6-diaminoacridine_str2/POSCAR.cif
- vacuum/UiO-66_3,6-diaminoacridine_str2/
- vacuum/UiO-66_3,6-diaminoacridine_str2/POSCAR.cif
- vacuum/UiO-66_3,6-diamino-10-methylacridine_str1/
- vacuum/UiO-66_3,6-diamino-10-methylacridine_str1/POSCAR.cif
- vacuum/UiO-66_3,6-diaminoacridine_str1/
- vacuum/UiO-66_3,6-diaminoacridine_str1/POSCAR.cif
- vacuum/UiO-67_3,6-diaminoacridine_str1/
- vacuum/UiO-67_3,6-diaminoacridine_str1/POSCAR.cif
- vacuum/NU-1000_3,6-diaminoacridine_HCl_str1/
- vacuum/NU-1000_3,6-diaminoacridine_HCl_str1/POSCAR.cif
- vacuum/NU-1000_3,6-diamino-10-methylacridine_str1/
- vacuum/NU-1000_3,6-diamino-10-methylacridine_str1/POSCAR.cif
- vacuum/UiO-67_3,6-diamino-10-methylacridine_str1/
- vacuum/UiO-67_3,6-diamino-10-methylacridine_str1/POSCAR.cif
- vacuum/MOF-808_3,6-diamino-10-methylacridine_str1/
- vacuum/MOF-808_3,6-diamino-10-methylacridine_str1/POSCAR.cif
- vacuum/NU-1000_3,6-diamino-10-methylacridine_str2/
- vacuum/NU-1000_3,6-diamino-10-methylacridine_str2/POSCAR.cif
- water/UiO-67_3,6-diamino-10-methylacridine_str2/
- water/UiO-67_3,6-diamino-10-methylacridine_str2/POSCAR.cif
- water/UiO-67_3,6-diaminoacridine_HCl_str1/
- water/UiO-67_3,6-diaminoacridine_HCl_str1/POSCAR.cif
- water/NU-1000_3,6-diaminoacridine_str1/
- water/NU-1000_3,6-diaminoacridine_str1/POSCAR.cif
- water/MOF-808_3,6-diaminoacridine_HCl_str1/
- water/MOF-808_3,6-diaminoacridine_HCl_str1/POSCAR.cif
- water/UiO-67_3,6-diaminoacridine_str2/
- water/UiO-67_3,6-diaminoacridine_str2/POSCAR.cif
- water/MOF-808_3,6-diaminoacridine_str1/
- water/MOF-808_3,6-diaminoacridine_str1/POSCAR.cif
- water/UiO-66_3,6-diaminoacridine_HCl_str1/
- water/UiO-66_3,6-diaminoacridine_HCl_str1/POSCAR.cif
- water/NU-1000_3,6-diaminoacridine_str2/
- water/NU-1000_3,6-diaminoacridine_str2/POSCAR.cif
- water/UiO-66_3,6-diaminoacridine_str2/
- water/UiO-66_3,6-diaminoacridine_str2/POSCAR.cif
- water/UiO-66_3,6-diamino-10-methylacridine_str1/
- water/UiO-66_3,6-diamino-10-methylacridine_str1/POSCAR.cif
- water/UiO-66_3,6-diaminoacridine_str1/
- water/UiO-66_3,6-diaminoacridine_str1/POSCAR.cif
- water/UiO-67_3,6-diaminoacridine_str1/
- water/UiO-67_3,6-diaminoacridine_str1/POSCAR.cif
- water/NU-1000_3,6-diaminoacridine_HCl_str1/
- water/NU-1000_3,6-diaminoacridine_HCl_str1/POSCAR.cif
- water/NU-1000_3,6-diamino-10-methylacridine_str1/
- water/NU-1000_3,6-diamino-10-methylacridine_str1/POSCAR.cif
- water/UiO-67_3,6-diamino-10-methylacridine_str1/
- water/UiO-67_3,6-diamino-10-methylacridine_str1/POSCAR.cif
- water/MOF-808_3,6-diamino-10-methylacridine_str1/
- water/MOF-808_3,6-diamino-10-methylacridine_str1/POSCAR.cif
- water/NU-1000_3,6-diamino-10-methylacridine_str2/
- water/NU-1000_3,6-diamino-10-methylacridine_str2/POSCAR.cif
