# Supplementary material for: Zirconium-Based Metal–Organic Frameworks as Acriflavine Cargos in the Battle against Coronaviruses—A Theoretical and Experimental Approach
Source: ACS Appl Mater Interfaces. 2022 Jun 14;14(25):28615–27. doi: 10.1021/acsami.2c06420 (PMC9212192; doi:10.1021/acsami.2c06420)
Supplement: Supplementary file 2 — am2c06420_si_002.zip [file am2c06420_si_002.zip › vacuum/NU-1000_3,6-diaminoacridine_HCl_str1/POSCAR.cif]

data_POSCAR
_audit_creation_date              2022-05-04
_audit_creation_method            'Mat'
_symmetry_space_group_name_H-M    'P1'
_symmetry_Int_Tables_number       1
_symmetry_cell_setting            triclinic
loop_
_symmetry_equiv_pos_as_xyz
  x,y,z
_cell_length_a                    39.9700
_cell_length_b                    40.0000
_cell_length_c                    16.5800
_cell_angle_alpha                 90.0000
_cell_angle_beta                  90.0000
_cell_angle_gamma                 120.0000
loop_
_atom_site_label
_atom_site_type_symbol
_atom_site_fract_x
_atom_site_fract_y
_atom_site_fract_z
_atom_site_U_iso_or_equiv
_atom_site_adp_type
_atom_site_occupancy
H1     H     0.46346   0.82917   0.88440   0.00000  Uiso   1.00
H2     H     0.54082   0.16963   0.87447   0.00000  Uiso   1.00
H3     H     0.36589   0.82875   0.88324   0.00000  Uiso   1.00
H4     H     0.62923   0.17004   0.87626   0.00000  Uiso   1.00
H5     H     0.55810   0.91407   0.74372   0.00000  Uiso   1.00
H6     H     0.44364   0.08548   0.73842   0.00000  Uiso   1.00
H7     H     0.35699   0.91406   0.74246   0.00000  Uiso   1.00
H8     H     0.64196   0.08575   0.74020   0.00000  Uiso   1.00
H9     H     0.55653   0.86196   0.65839   0.00000  Uiso   1.00
H10    H     0.44369   0.13810   0.65743   0.00000  Uiso   1.00
H11    H     0.30607   0.86216   0.65737   0.00000  Uiso   1.00
H12    H     0.69396   0.13821   0.65790   0.00000  Uiso   1.00
H13    H     0.46161   0.77676   0.79937   0.00000  Uiso   1.00
H14    H     0.54095   0.22259   0.79417   0.00000  Uiso   1.00
H15    H     0.31497   0.77653   0.79842   0.00000  Uiso   1.00
H16    H     0.68159   0.22288   0.79472   0.00000  Uiso   1.00
H17    H     0.54070   0.17010   0.12330   0.00000  Uiso   1.00
H18    H     0.46288   0.82880   0.11687   0.00000  Uiso   1.00
H19    H     0.62872   0.16968   0.12496   0.00000  Uiso   1.00
H20    H     0.36553   0.82933   0.11538   0.00000  Uiso   1.00
H21    H     0.44354   0.08584   0.25922   0.00000  Uiso   1.00
H22    H     0.55726   0.91407   0.25752   0.00000  Uiso   1.00
H23    H     0.64192   0.08563   0.26082   0.00000  Uiso   1.00
H24    H     0.35588   0.91411   0.25657   0.00000  Uiso   1.00
H25    H     0.44393   0.13834   0.34124   0.00000  Uiso   1.00
H26    H     0.55637   0.86213   0.34226   0.00000  Uiso   1.00
H27    H     0.69457   0.13830   0.34168   0.00000  Uiso   1.00
H28    H     0.30524   0.86191   0.34167   0.00000  Uiso   1.00
H29    H     0.54116   0.22296   0.20464   0.00000  Uiso   1.00
H30    H     0.46168   0.77655   0.20135   0.00000  Uiso   1.00
H31    H     0.68165   0.22271   0.20509   0.00000  Uiso   1.00
H32    H     0.31486   0.77683   0.20017   0.00000  Uiso   1.00
H33    H     0.45681   0.05580   0.99763   0.00000  Uiso   1.00
H34    H     0.47259   0.94341   0.82823   0.00000  Uiso   1.00
H35    H     0.59345   0.97336   0.09664   0.00000  Uiso   1.00
H36    H     0.59990   0.99870   0.01447   0.00000  Uiso   1.00
H37    H     0.37921   0.97959   0.09878   0.00000  Uiso   1.00
H38    H     0.49427   0.00047   0.24245   0.00000  Uiso   1.00
H39    H     0.55071   0.01964   0.26608   0.00000  Uiso   1.00
H40    H     0.47307   0.02608   0.25633   0.00000  Uiso   1.00
H41    H     0.59895   0.05583   0.00228   0.00000  Uiso   1.00
H42    H     0.47086   0.94353   0.17214   0.00000  Uiso   1.00
H43    H     0.60035   0.97961   0.90141   0.00000  Uiso   1.00
H44    H     0.39872   0.99866   0.98572   0.00000  Uiso   1.00
H45    H     0.37977   0.97330   0.90359   0.00000  Uiso   1.00
H46    H     0.55291   0.02584   0.74371   0.00000  Uiso   1.00
H47    H     0.46887   0.01953   0.73413   0.00000  Uiso   1.00
H48    H     0.50609   0.00029   0.75775   0.00000  Uiso   1.00
H49    H     0.82988   0.36519   0.88425   0.00000  Uiso   1.00
H50    H     0.16985   0.62880   0.87434   0.00000  Uiso   1.00
H51    H     0.82877   0.46410   0.88568   0.00000  Uiso   1.00
H52    H     0.17052   0.54122   0.87558   0.00000  Uiso   1.00
H53    H     0.91434   0.35544   0.74190   0.00000  Uiso   1.00
H54    H     0.08559   0.64169   0.73826   0.00000  Uiso   1.00
H55    H     0.91362   0.55455   0.73664   0.00000  Uiso   1.00
H56    H     0.08628   0.44346   0.74103   0.00000  Uiso   1.00
H57    H     0.86187   0.30500   0.65694   0.00000  Uiso   1.00
H58    H     0.13823   0.69436   0.65746   0.00000  Uiso   1.00
H59    H     0.86110   0.55292   0.65198   0.00000  Uiso   1.00
H60    H     0.13883   0.44395   0.65887   0.00000  Uiso   1.00
H61    H     0.77711   0.31470   0.79965   0.00000  Uiso   1.00
H62    H     0.22283   0.68173   0.79416   0.00000  Uiso   1.00
H63    H     0.77606   0.46251   0.80195   0.00000  Uiso   1.00
H64    H     0.22341   0.54181   0.79400   0.00000  Uiso   1.00
H65    H     0.16988   0.62945   0.12271   0.00000  Uiso   1.00
H66    H     0.82894   0.36538   0.11526   0.00000  Uiso   1.00
H67    H     0.16987   0.54116   0.12493   0.00000  Uiso   1.00
H68    H     0.82865   0.46472   0.10635   0.00000  Uiso   1.00
H69    H     0.08548   0.64183   0.25947   0.00000  Uiso   1.00
H70    H     0.91429   0.35697   0.25715   0.00000  Uiso   1.00
H71    H     0.08578   0.44365   0.26024   0.00000  Uiso   1.00
H72    H     0.91323   0.55056   0.26377   0.00000  Uiso   1.00
H73    H     0.13799   0.69388   0.34154   0.00000  Uiso   1.00
H74    H     0.86233   0.30619   0.34234   0.00000  Uiso   1.00
H75    H     0.13850   0.44369   0.34100   0.00000  Uiso   1.00
H76    H     0.86065   0.54715   0.35047   0.00000  Uiso   1.00
H77    H     0.22274   0.68183   0.20405   0.00000  Uiso   1.00
H78    H     0.77667   0.31464   0.20027   0.00000  Uiso   1.00
H79    H     0.22292   0.54131   0.20504   0.00000  Uiso   1.00
H80    H     0.77579   0.46133   0.19232   0.00000  Uiso   1.00
H81    H     0.05571   0.59870   0.99688   0.00000  Uiso   1.00
H82    H     0.94387   0.47030   0.82631   0.00000  Uiso   1.00
H83    H     0.97386   0.37977   0.09571   0.00000  Uiso   1.00
H84    H     0.99928   0.39880   0.01365   0.00000  Uiso   1.00
H85    H     0.97882   0.59950   0.09748   0.00000  Uiso   1.00
H86    H     0.00004   0.50588   0.24120   0.00000  Uiso   1.00
H87    H     0.01954   0.46904   0.26532   0.00000  Uiso   1.00
H88    H     0.02541   0.55275   0.25489   0.00000  Uiso   1.00
H89    H     0.05640   0.45705   0.00194   0.00000  Uiso   1.00
H90    H     0.94336   0.47198   0.17026   0.00000  Uiso   1.00
H91    H     0.98033   0.37919   0.90060   0.00000  Uiso   1.00
H92    H     0.99820   0.59924   0.98420   0.00000  Uiso   1.00
H93    H     0.97311   0.59291   0.90168   0.00000  Uiso   1.00
H94    H     0.02666   0.47303   0.74244   0.00000  Uiso   1.00
H95    H     0.01989   0.55051   0.73278   0.00000  Uiso   1.00
H96    H     0.00087   0.49399   0.75628   0.00000  Uiso   1.00
H97    H     0.53568   0.36530   0.11502   0.00000  Uiso   1.00
H98    H     0.45918   0.62892   0.12523   0.00000  Uiso   1.00
H99    H     0.63524   0.46382   0.10925   0.00000  Uiso   1.00
H100   H     0.37067   0.54093   0.12343   0.00000  Uiso   1.00
H101   H     0.44171   0.35611   0.25746   0.00000  Uiso   1.00
H102   H     0.55626   0.64167   0.26147   0.00000  Uiso   1.00
H103   H     0.64134   0.55371   0.26075   0.00000  Uiso   1.00
H104   H     0.35740   0.44352   0.25887   0.00000  Uiso   1.00
H105   H     0.44345   0.30559   0.34254   0.00000  Uiso   1.00
H106   H     0.55628   0.69425   0.34240   0.00000  Uiso   1.00
H107   H     0.69105   0.55051   0.34603   0.00000  Uiso   1.00
H108   H     0.30516   0.44390   0.34057   0.00000  Uiso   1.00
H109   H     0.53774   0.31480   0.19989   0.00000  Uiso   1.00
H110   H     0.45913   0.68176   0.20553   0.00000  Uiso   1.00
H111   H     0.68559   0.46092   0.19310   0.00000  Uiso   1.00
H112   H     0.31818   0.54139   0.20455   0.00000  Uiso   1.00
H113   H     0.45939   0.62938   0.87665   0.00000  Uiso   1.00
H114   H     0.53640   0.36561   0.88351   0.00000  Uiso   1.00
H115   H     0.37131   0.54136   0.87439   0.00000  Uiso   1.00
H116   H     0.63924   0.46828   0.89366   0.00000  Uiso   1.00
H117   H     0.55647   0.64212   0.74040   0.00000  Uiso   1.00
H118   H     0.44216   0.35643   0.74208   0.00000  Uiso   1.00
H119   H     0.35786   0.44386   0.73907   0.00000  Uiso   1.00
H120   H     0.63531   0.54928   0.72964   0.00000  Uiso   1.00
H121   H     0.55613   0.69429   0.65865   0.00000  Uiso   1.00
H122   H     0.44345   0.30560   0.65728   0.00000  Uiso   1.00
H123   H     0.30531   0.44400   0.65805   0.00000  Uiso   1.00
H124   H     0.68501   0.54660   0.64329   0.00000  Uiso   1.00
H125   H     0.45900   0.68183   0.79551   0.00000  Uiso   1.00
H126   H     0.53797   0.31477   0.79897   0.00000  Uiso   1.00
H127   H     0.31855   0.54162   0.79393   0.00000  Uiso   1.00
H128   H     0.68923   0.46573   0.80805   0.00000  Uiso   1.00
H129   H     0.54301   0.59876   0.00201   0.00000  Uiso   1.00
H130   H     0.52698   0.47057   0.17177   0.00000  Uiso   1.00
H131   H     0.40574   0.37976   0.90372   0.00000  Uiso   1.00
H132   H     0.39960   0.39884   0.98599   0.00000  Uiso   1.00
H133   H     0.62058   0.60008   0.90032   0.00000  Uiso   1.00
H134   H     0.50516   0.50572   0.75735   0.00000  Uiso   1.00
H135   H     0.44891   0.46869   0.73374   0.00000  Uiso   1.00
H136   H     0.52651   0.55260   0.74349   0.00000  Uiso   1.00
H137   H     0.40070   0.45707   0.99784   0.00000  Uiso   1.00
H138   H     0.52829   0.47203   0.82768   0.00000  Uiso   1.00
H139   H     0.39919   0.37930   0.09903   0.00000  Uiso   1.00
H140   H     0.60111   0.59938   0.01383   0.00000  Uiso   1.00
H141   H     0.62012   0.59333   0.09647   0.00000  Uiso   1.00
H142   H     0.44717   0.47345   0.25667   0.00000  Uiso   1.00
H143   H     0.53143   0.55079   0.26556   0.00000  Uiso   1.00
H144   H     0.49393   0.49437   0.24237   0.00000  Uiso   1.00
H145   H     0.83262   0.49594   0.57397   0.00000  Uiso   1.00
H146   H     0.49278   0.24605   0.22109   0.00000  Uiso   1.00
H147   H     0.33401   0.83565   0.57268   0.00000  Uiso   1.00
H148   H     0.24676   0.49376   0.22096   0.00000  Uiso   1.00
H149   H     0.49825   0.33393   0.57322   0.00000  Uiso   1.00
H150   H     0.75329   0.24599   0.22131   0.00000  Uiso   1.00
H151   H     0.16507   0.50003   0.57319   0.00000  Uiso   1.00
H152   H     0.50731   0.75316   0.22189   0.00000  Uiso   1.00
H153   H     0.66442   0.16530   0.57318   0.00000  Uiso   1.00
H154   H     0.75283   0.50364   0.22022   0.00000  Uiso   1.00
H155   H     0.49951   0.66467   0.57400   0.00000  Uiso   1.00
H156   H     0.24580   0.75305   0.22091   0.00000  Uiso   1.00
H157   H     0.50066   0.16533   0.42585   0.00000  Uiso   1.00
H158   H     0.75343   0.50823   0.77630   0.00000  Uiso   1.00
H159   H     0.33497   0.50001   0.42576   0.00000  Uiso   1.00
H160   H     0.24606   0.75316   0.77789   0.00000  Uiso   1.00
H161   H     0.83571   0.33396   0.42651   0.00000  Uiso   1.00
H162   H     0.49256   0.24577   0.77806   0.00000  Uiso   1.00
H163   H     0.50181   0.83567   0.42685   0.00000  Uiso   1.00
H164   H     0.24720   0.49417   0.77800   0.00000  Uiso   1.00
H165   H     0.66257   0.49386   0.42325   0.00000  Uiso   1.00
H166   H     0.75301   0.24585   0.77826   0.00000  Uiso   1.00
H167   H     0.16522   0.66448   0.42601   0.00000  Uiso   1.00
H168   H     0.50704   0.75310   0.77890   0.00000  Uiso   1.00
H169   H     0.16492   0.49987   0.42615   0.00000  Uiso   1.00
H170   H     0.66457   0.16528   0.42600   0.00000  Uiso   1.00
H171   H     0.49958   0.66470   0.42689   0.00000  Uiso   1.00
H172   H     0.83216   0.49407   0.42711   0.00000  Uiso   1.00
H173   H     0.33387   0.83563   0.42569   0.00000  Uiso   1.00
H174   H     0.49827   0.33398   0.42623   0.00000  Uiso   1.00
H175   H     0.50177   0.83565   0.57384   0.00000  Uiso   1.00
H176   H     0.66189   0.49340   0.57003   0.00000  Uiso   1.00
H177   H     0.16530   0.66455   0.57315   0.00000  Uiso   1.00
H178   H     0.50055   0.16523   0.57302   0.00000  Uiso   1.00
H179   H     0.33505   0.50008   0.57278   0.00000  Uiso   1.00
H180   H     0.83568   0.33385   0.57351   0.00000  Uiso   1.00
H181   H     0.75283   0.59661   0.35677   0.00000  Uiso   1.00
H182   H     0.88054   0.60785   0.41495   0.00000  Uiso   1.00
H183   H     0.85836   0.60309   0.27356   0.00000  Uiso   1.00
H184   H     0.86728   0.60687   0.56340   0.00000  Uiso   1.00
H185   H     0.73178   0.60779   0.63430   0.00000  Uiso   1.00
H186   H     0.80987   0.60931   0.81645   0.00000  Uiso   1.00
H187   H     0.85351   0.60922   0.71072   0.00000  Uiso   1.00
H188   H     0.76290   0.58451   0.21718   0.00000  Uiso   1.00
H189   H     0.80551   0.58845   0.18557   0.00000  Uiso   1.00
H190   H     0.71555   0.59740   0.77942   0.00000  Uiso   1.00
H191   H     0.74856   0.60087   0.84901   0.00000  Uiso   1.00
H192   H     0.74767   0.60442   0.49795   0.00000  Uiso   1.00
C1     C     0.48386   0.83599   0.83497   0.00000  Uiso   1.00
C2     C     0.51962   0.16310   0.82683   0.00000  Uiso   1.00
C3     C     0.35238   0.83571   0.83390   0.00000  Uiso   1.00
C4     C     0.64369   0.16345   0.82830   0.00000  Uiso   1.00
C5     C     0.51083   0.87488   0.81931   0.00000  Uiso   1.00
C6     C     0.49259   0.12429   0.81068   0.00000  Uiso   1.00
C7     C     0.36461   0.87465   0.81819   0.00000  Uiso   1.00
C8     C     0.63197   0.12463   0.81250   0.00000  Uiso   1.00
C9     C     0.53704   0.88386   0.75544   0.00000  Uiso   1.00
C10    C     0.46512   0.11561   0.74960   0.00000  Uiso   1.00
C11    C     0.34751   0.88380   0.75437   0.00000  Uiso   1.00
C12    C     0.65049   0.11587   0.75098   0.00000  Uiso   1.00
C13    C     0.53587   0.85469   0.70753   0.00000  Uiso   1.00
C14    C     0.46524   0.14505   0.70455   0.00000  Uiso   1.00
C15    C     0.31931   0.85473   0.70653   0.00000  Uiso   1.00
C16    C     0.67951   0.14522   0.70523   0.00000  Uiso   1.00
C17    C     0.50861   0.81562   0.72215   0.00000  Uiso   1.00
C18    C     0.49268   0.18403   0.71940   0.00000  Uiso   1.00
C19    C     0.30719   0.81560   0.72117   0.00000  Uiso   1.00
C20    C     0.69108   0.18422   0.71985   0.00000  Uiso   1.00
C21    C     0.48297   0.80688   0.78739   0.00000  Uiso   1.00
C22    C     0.51950   0.19250   0.78208   0.00000  Uiso   1.00
C23    C     0.32397   0.80671   0.78641   0.00000  Uiso   1.00
C24    C     0.67295   0.19278   0.78285   0.00000  Uiso   1.00
C25    C     0.51961   0.16352   0.17117   0.00000  Uiso   1.00
C26    C     0.48341   0.83575   0.16611   0.00000  Uiso   1.00
C27    C     0.64345   0.16319   0.17251   0.00000  Uiso   1.00
C28    C     0.35193   0.83610   0.16484   0.00000  Uiso   1.00
C29    C     0.49249   0.12471   0.18702   0.00000  Uiso   1.00
C30    C     0.51012   0.87469   0.18191   0.00000  Uiso   1.00
C31    C     0.63170   0.12441   0.18874   0.00000  Uiso   1.00
C32    C     0.36390   0.87497   0.18076   0.00000  Uiso   1.00
C33    C     0.46514   0.11596   0.24841   0.00000  Uiso   1.00
C34    C     0.53646   0.88381   0.24556   0.00000  Uiso   1.00
C35    C     0.65057   0.11575   0.24966   0.00000  Uiso   1.00
C36    C     0.34667   0.88391   0.24467   0.00000  Uiso   1.00
C37    C     0.46543   0.14533   0.29399   0.00000  Uiso   1.00
C38    C     0.53564   0.85472   0.29321   0.00000  Uiso   1.00
C39    C     0.67992   0.14521   0.29460   0.00000  Uiso   1.00
C40    C     0.31861   0.85469   0.29244   0.00000  Uiso   1.00
C41    C     0.49292   0.18432   0.27938   0.00000  Uiso   1.00
C42    C     0.50859   0.81559   0.27854   0.00000  Uiso   1.00
C43    C     0.69141   0.18417   0.27976   0.00000  Uiso   1.00
C44    C     0.30677   0.81564   0.27759   0.00000  Uiso   1.00
C45    C     0.51966   0.19287   0.21650   0.00000  Uiso   1.00
C46    C     0.48287   0.80673   0.21340   0.00000  Uiso   1.00
C47    C     0.67303   0.19262   0.21715   0.00000  Uiso   1.00
C48    C     0.32366   0.80695   0.21227   0.00000  Uiso   1.00
C49    C     0.39645   0.90588   0.86685   0.00000  Uiso   1.00
C50    C     0.51062   0.90617   0.86842   0.00000  Uiso   1.00
C51    C     0.50943   0.90595   0.13353   0.00000  Uiso   1.00
C52    C     0.59941   0.09284   0.14169   0.00000  Uiso   1.00
C53    C     0.49279   0.09318   0.13895   0.00000  Uiso   1.00
C54    C     0.49328   0.09276   0.85798   0.00000  Uiso   1.00
C55    C     0.39549   0.90628   0.13186   0.00000  Uiso   1.00
C56    C     0.60021   0.09310   0.86078   0.00000  Uiso   1.00
C57    C     0.83651   0.35163   0.83453   0.00000  Uiso   1.00
C58    C     0.16330   0.64345   0.82672   0.00000  Uiso   1.00
C59    C     0.83551   0.48377   0.83488   0.00000  Uiso   1.00
C60    C     0.16396   0.52002   0.82796   0.00000  Uiso   1.00
C61    C     0.87536   0.36354   0.81818   0.00000  Uiso   1.00
C62    C     0.12446   0.63160   0.81045   0.00000  Uiso   1.00
C63    C     0.87444   0.50947   0.81650   0.00000  Uiso   1.00
C64    C     0.12514   0.49270   0.81253   0.00000  Uiso   1.00
C65    C     0.88416   0.34632   0.75404   0.00000  Uiso   1.00
C66    C     0.11574   0.65039   0.74946   0.00000  Uiso   1.00
C67    C     0.88335   0.53458   0.75062   0.00000  Uiso   1.00
C68    C     0.11640   0.46522   0.75149   0.00000  Uiso   1.00
C69    C     0.85479   0.31838   0.70638   0.00000  Uiso   1.00
C70    C     0.14519   0.67975   0.70452   0.00000  Uiso   1.00
C71    C     0.85398   0.53340   0.70322   0.00000  Uiso   1.00
C72    C     0.14580   0.46557   0.70582   0.00000  Uiso   1.00
C73    C     0.81576   0.30664   0.72156   0.00000  Uiso   1.00
C74    C     0.18420   0.69133   0.71939   0.00000  Uiso   1.00
C75    C     0.81484   0.50737   0.72052   0.00000  Uiso   1.00
C76    C     0.18479   0.49327   0.71997   0.00000  Uiso   1.00
C77    C     0.80722   0.32347   0.78721   0.00000  Uiso   1.00
C78    C     0.19271   0.67303   0.78206   0.00000  Uiso   1.00
C79    C     0.80624   0.48301   0.78800   0.00000  Uiso   1.00
C80    C     0.19332   0.52015   0.78251   0.00000  Uiso   1.00
C81    C     0.16325   0.64383   0.17079   0.00000  Uiso   1.00
C82    C     0.83590   0.35203   0.16491   0.00000  Uiso   1.00
C83    C     0.16338   0.51990   0.17236   0.00000  Uiso   1.00
C84    C     0.83528   0.48298   0.15956   0.00000  Uiso   1.00
C85    C     0.12439   0.63197   0.18681   0.00000  Uiso   1.00
C86    C     0.87488   0.36436   0.18087   0.00000  Uiso   1.00
C87    C     0.12457   0.49279   0.18846   0.00000  Uiso   1.00
C88    C     0.87415   0.50810   0.17937   0.00000  Uiso   1.00
C89    C     0.11563   0.65043   0.24847   0.00000  Uiso   1.00
C90    C     0.88401   0.34743   0.24506   0.00000  Uiso   1.00
C91    C     0.11591   0.46520   0.24920   0.00000  Uiso   1.00
C92    C     0.88298   0.53116   0.24860   0.00000  Uiso   1.00
C93    C     0.14502   0.67949   0.29413   0.00000  Uiso   1.00
C94    C     0.85490   0.31932   0.29296   0.00000  Uiso   1.00
C95    C     0.14540   0.46532   0.29411   0.00000  Uiso   1.00
C96    C     0.85357   0.52890   0.29729   0.00000  Uiso   1.00
C97    C     0.18406   0.69116   0.27931   0.00000  Uiso   1.00
C98    C     0.81574   0.30710   0.27806   0.00000  Uiso   1.00
C99    C     0.18439   0.49289   0.27945   0.00000  Uiso   1.00
C100   C     0.81441   0.50397   0.27790   0.00000  Uiso   1.00
C101   C     0.19261   0.67311   0.21615   0.00000  Uiso   1.00
C102   C     0.80687   0.32372   0.21249   0.00000  Uiso   1.00
C103   C     0.19283   0.51978   0.21698   0.00000  Uiso   1.00
C104   C     0.80593   0.48122   0.20775   0.00000  Uiso   1.00
C105   C     0.90588   0.50877   0.86449   0.00000  Uiso   1.00
C106   C     0.90676   0.39510   0.86687   0.00000  Uiso   1.00
C107   C     0.90615   0.39608   0.13202   0.00000  Uiso   1.00
C108   C     0.09300   0.49351   0.14141   0.00000  Uiso   1.00
C109   C     0.09289   0.60016   0.13861   0.00000  Uiso   1.00
C110   C     0.09294   0.59930   0.85747   0.00000  Uiso   1.00
C111   C     0.90569   0.50905   0.12930   0.00000  Uiso   1.00
C112   C     0.09360   0.49296   0.86060   0.00000  Uiso   1.00
C113   C     0.51548   0.35186   0.16481   0.00000  Uiso   1.00
C114   C     0.48037   0.64351   0.17292   0.00000  Uiso   1.00
C115   C     0.64817   0.48313   0.16058   0.00000  Uiso   1.00
C116   C     0.35605   0.51978   0.17114   0.00000  Uiso   1.00
C117   C     0.48865   0.36392   0.18104   0.00000  Uiso   1.00
C118   C     0.50733   0.63161   0.18911   0.00000  Uiso   1.00
C119   C     0.63524   0.50900   0.17960   0.00000  Uiso   1.00
C120   C     0.36768   0.49261   0.18696   0.00000  Uiso   1.00
C121   C     0.46267   0.34686   0.24532   0.00000  Uiso   1.00
C122   C     0.53480   0.65036   0.25023   0.00000  Uiso   1.00
C123   C     0.65139   0.53361   0.24617   0.00000  Uiso   1.00
C124   C     0.34894   0.46518   0.24811   0.00000  Uiso   1.00
C125   C     0.46394   0.31887   0.29309   0.00000  Uiso   1.00
C126   C     0.53472   0.67969   0.29529   0.00000  Uiso   1.00
C127   C     0.67910   0.53164   0.29373   0.00000  Uiso   1.00
C128   C     0.31979   0.46546   0.29352   0.00000  Uiso   1.00
C129   C     0.49108   0.30694   0.27794   0.00000  Uiso   1.00
C130   C     0.50732   0.69132   0.28045   0.00000  Uiso   1.00
C131   C     0.69190   0.50538   0.27598   0.00000  Uiso   1.00
C132   C     0.30839   0.49304   0.27903   0.00000  Uiso   1.00
C133   C     0.51648   0.32368   0.21228   0.00000  Uiso   1.00
C134   C     0.48053   0.67305   0.21768   0.00000  Uiso   1.00
C135   C     0.67624   0.48162   0.20757   0.00000  Uiso   1.00
C136   C     0.32671   0.51984   0.21633   0.00000  Uiso   1.00
C137   C     0.48047   0.64385   0.82872   0.00000  Uiso   1.00
C138   C     0.51599   0.35206   0.83409   0.00000  Uiso   1.00
C139   C     0.35656   0.52012   0.82690   0.00000  Uiso   1.00
C140   C     0.64988   0.48574   0.83912   0.00000  Uiso   1.00
C141   C     0.50752   0.63205   0.81272   0.00000  Uiso   1.00
C142   C     0.48920   0.36420   0.81811   0.00000  Uiso   1.00
C143   C     0.36821   0.49297   0.81092   0.00000  Uiso   1.00
C144   C     0.63451   0.50928   0.81755   0.00000  Uiso   1.00
C145   C     0.53487   0.65065   0.75132   0.00000  Uiso   1.00
C146   C     0.46302   0.34704   0.75420   0.00000  Uiso   1.00
C147   C     0.34931   0.46543   0.75006   0.00000  Uiso   1.00
C148   C     0.64750   0.53119   0.74648   0.00000  Uiso   1.00
C149   C     0.53461   0.67978   0.70585   0.00000  Uiso   1.00
C150   C     0.46405   0.31889   0.70653   0.00000  Uiso   1.00
C151   C     0.32002   0.46560   0.70499   0.00000  Uiso   1.00
C152   C     0.67486   0.52923   0.69787   0.00000  Uiso   1.00
C153   C     0.50715   0.69134   0.72055   0.00000  Uiso   1.00
C154   C     0.49115   0.30688   0.72142   0.00000  Uiso   1.00
C155   C     0.30864   0.49319   0.71956   0.00000  Uiso   1.00
C156   C     0.69073   0.50591   0.71905   0.00000  Uiso   1.00
C157   C     0.48045   0.67318   0.78351   0.00000  Uiso   1.00
C158   C     0.51674   0.32370   0.78677   0.00000  Uiso   1.00
C159   C     0.32708   0.52007   0.78207   0.00000  Uiso   1.00
C160   C     0.67774   0.48440   0.79102   0.00000  Uiso   1.00
C161   C     0.60328   0.50880   0.13195   0.00000  Uiso   1.00
C162   C     0.48881   0.39540   0.13203   0.00000  Uiso   1.00
C163   C     0.48974   0.39606   0.86654   0.00000  Uiso   1.00
C164   C     0.40040   0.49360   0.85813   0.00000  Uiso   1.00
C165   C     0.50713   0.60018   0.86068   0.00000  Uiso   1.00
C166   C     0.50656   0.59937   0.14185   0.00000  Uiso   1.00
C167   C     0.60350   0.50965   0.86741   0.00000  Uiso   1.00
C168   C     0.39955   0.49293   0.13908   0.00000  Uiso   1.00
C169   C     0.49355   0.21584   0.32738   0.00000  Uiso   1.00
C170   C     0.49368   0.21563   0.41312   0.00000  Uiso   1.00
C171   C     0.49705   0.18700   0.45828   0.00000  Uiso   1.00
C172   C     0.49367   0.24658   0.28692   0.00000  Uiso   1.00
C173   C     0.49282   0.24628   0.45626   0.00000  Uiso   1.00
C174   C     0.27757   0.49379   0.32714   0.00000  Uiso   1.00
C175   C     0.27794   0.49377   0.41290   0.00000  Uiso   1.00
C176   C     0.30978   0.49672   0.45813   0.00000  Uiso   1.00
C177   C     0.24712   0.49441   0.28681   0.00000  Uiso   1.00
C178   C     0.24665   0.49333   0.45619   0.00000  Uiso   1.00
C179   C     0.78419   0.27688   0.32733   0.00000  Uiso   1.00
C180   C     0.78452   0.27730   0.41318   0.00000  Uiso   1.00
C181   C     0.81359   0.30887   0.45870   0.00000  Uiso   1.00
C182   C     0.75293   0.24652   0.28714   0.00000  Uiso   1.00
C183   C     0.75338   0.24626   0.45648   0.00000  Uiso   1.00
C184   C     0.50735   0.78409   0.32782   0.00000  Uiso   1.00
C185   C     0.50727   0.78448   0.41369   0.00000  Uiso   1.00
C186   C     0.50475   0.81356   0.45911   0.00000  Uiso   1.00
C187   C     0.50645   0.75283   0.28772   0.00000  Uiso   1.00
C188   C     0.50726   0.75342   0.45708   0.00000  Uiso   1.00
C189   C     0.72142   0.50301   0.32551   0.00000  Uiso   1.00
C190   C     0.72050   0.50237   0.41129   0.00000  Uiso   1.00
C191   C     0.68813   0.49834   0.45597   0.00000  Uiso   1.00
C192   C     0.75194   0.50227   0.28599   0.00000  Uiso   1.00
C193   C     0.75171   0.50291   0.45513   0.00000  Uiso   1.00
C194   C     0.21562   0.72208   0.32728   0.00000  Uiso   1.00
C195   C     0.21548   0.72179   0.41303   0.00000  Uiso   1.00
C196   C     0.18692   0.68979   0.45833   0.00000  Uiso   1.00
C197   C     0.24635   0.75270   0.28674   0.00000  Uiso   1.00
C198   C     0.24619   0.75332   0.45608   0.00000  Uiso   1.00
C199   C     0.78308   0.50551   0.67114   0.00000  Uiso   1.00
C200   C     0.78279   0.50378   0.58546   0.00000  Uiso   1.00
C201   C     0.81110   0.49960   0.54099   0.00000  Uiso   1.00
C202   C     0.75225   0.50561   0.71072   0.00000  Uiso   1.00
C203   C     0.75167   0.50349   0.54173   0.00000  Uiso   1.00
C204   C     0.27693   0.78410   0.67189   0.00000  Uiso   1.00
C205   C     0.27733   0.78446   0.58602   0.00000  Uiso   1.00
C206   C     0.30890   0.81354   0.54051   0.00000  Uiso   1.00
C207   C     0.24658   0.75283   0.71206   0.00000  Uiso   1.00
C208   C     0.24625   0.75337   0.54270   0.00000  Uiso   1.00
C209   C     0.49256   0.27672   0.67215   0.00000  Uiso   1.00
C210   C     0.49271   0.27725   0.58630   0.00000  Uiso   1.00
C211   C     0.49528   0.30887   0.54092   0.00000  Uiso   1.00
C212   C     0.49348   0.24636   0.71223   0.00000  Uiso   1.00
C213   C     0.49278   0.24623   0.54287   0.00000  Uiso   1.00
C214   C     0.21634   0.49402   0.67181   0.00000  Uiso   1.00
C215   C     0.21589   0.49387   0.58605   0.00000  Uiso   1.00
C216   C     0.18695   0.49672   0.54082   0.00000  Uiso   1.00
C217   C     0.24745   0.49473   0.71215   0.00000  Uiso   1.00
C218   C     0.24672   0.49340   0.54276   0.00000  Uiso   1.00
C219   C     0.72202   0.21573   0.67187   0.00000  Uiso   1.00
C220   C     0.72174   0.21557   0.58613   0.00000  Uiso   1.00
C221   C     0.68975   0.18698   0.54084   0.00000  Uiso   1.00
C222   C     0.75267   0.24642   0.71244   0.00000  Uiso   1.00
C223   C     0.75332   0.24623   0.54309   0.00000  Uiso   1.00
C224   C     0.50649   0.72222   0.67258   0.00000  Uiso   1.00
C225   C     0.50641   0.72192   0.58683   0.00000  Uiso   1.00
C226   C     0.50309   0.68995   0.54162   0.00000  Uiso   1.00
C227   C     0.50622   0.75277   0.71307   0.00000  Uiso   1.00
C228   C     0.50722   0.75340   0.54371   0.00000  Uiso   1.00
C229   C     0.50721   0.78406   0.67290   0.00000  Uiso   1.00
C230   C     0.50720   0.78446   0.58705   0.00000  Uiso   1.00
C231   C     0.50473   0.81355   0.54159   0.00000  Uiso   1.00
C232   C     0.72103   0.50461   0.67018   0.00000  Uiso   1.00
C233   C     0.72013   0.50289   0.58438   0.00000  Uiso   1.00
C234   C     0.68781   0.49822   0.53844   0.00000  Uiso   1.00
C235   C     0.21578   0.72226   0.67157   0.00000  Uiso   1.00
C236   C     0.21558   0.72187   0.58584   0.00000  Uiso   1.00
C237   C     0.18697   0.68983   0.54070   0.00000  Uiso   1.00
C238   C     0.49332   0.21563   0.67164   0.00000  Uiso   1.00
C239   C     0.49356   0.21552   0.58591   0.00000  Uiso   1.00
C240   C     0.49699   0.18695   0.54065   0.00000  Uiso   1.00
C241   C     0.27779   0.49396   0.67165   0.00000  Uiso   1.00
C242   C     0.27804   0.49386   0.58589   0.00000  Uiso   1.00
C243   C     0.30983   0.49676   0.54052   0.00000  Uiso   1.00
C244   C     0.78405   0.27667   0.67233   0.00000  Uiso   1.00
C245   C     0.78443   0.27721   0.58650   0.00000  Uiso   1.00
C246   C     0.81356   0.30881   0.54117   0.00000  Uiso   1.00
C247   C     0.21604   0.49368   0.32731   0.00000  Uiso   1.00
C248   C     0.21574   0.49370   0.41307   0.00000  Uiso   1.00
C249   C     0.18687   0.49663   0.45843   0.00000  Uiso   1.00
C250   C     0.72233   0.21575   0.32760   0.00000  Uiso   1.00
C251   C     0.72190   0.21558   0.41334   0.00000  Uiso   1.00
C252   C     0.68984   0.18697   0.45847   0.00000  Uiso   1.00
C253   C     0.50669   0.72227   0.32827   0.00000  Uiso   1.00
C254   C     0.50650   0.72195   0.41401   0.00000  Uiso   1.00
C255   C     0.50313   0.68997   0.45925   0.00000  Uiso   1.00
C256   C     0.78271   0.50245   0.32670   0.00000  Uiso   1.00
C257   C     0.78259   0.50218   0.41253   0.00000  Uiso   1.00
C258   C     0.81090   0.49866   0.45861   0.00000  Uiso   1.00
C259   C     0.27666   0.78403   0.32684   0.00000  Uiso   1.00
C260   C     0.27719   0.78441   0.41268   0.00000  Uiso   1.00
C261   C     0.30882   0.81352   0.45803   0.00000  Uiso   1.00
C262   C     0.49264   0.27685   0.32713   0.00000  Uiso   1.00
C263   C     0.49276   0.27732   0.41296   0.00000  Uiso   1.00
C264   C     0.49529   0.30889   0.45845   0.00000  Uiso   1.00
C265   C     0.80361   0.59869   0.30617   0.00000  Uiso   1.00
C266   C     0.78069   0.59890   0.36953   0.00000  Uiso   1.00
C267   C     0.79332   0.60193   0.44917   0.00000  Uiso   1.00
C268   C     0.82946   0.60439   0.46758   0.00000  Uiso   1.00
C269   C     0.85258   0.60528   0.40188   0.00000  Uiso   1.00
C270   C     0.84041   0.60281   0.32343   0.00000  Uiso   1.00
C271   C     0.84007   0.60576   0.54896   0.00000  Uiso   1.00
C272   C     0.81735   0.60700   0.61095   0.00000  Uiso   1.00
C273   C     0.78233   0.60715   0.59080   0.00000  Uiso   1.00
C274   C     0.75749   0.60655   0.65125   0.00000  Uiso   1.00
C275   C     0.76700   0.60689   0.73191   0.00000  Uiso   1.00
C276   C     0.80247   0.60827   0.75275   0.00000  Uiso   1.00
C277   C     0.82673   0.60850   0.69433   0.00000  Uiso   1.00
N1     N     0.77078   0.60137   0.51182   0.00000  Uiso   1.00
N2     N     0.79150   0.59532   0.22750   0.00000  Uiso   1.00
N3     N     0.74377   0.60727   0.79258   0.00000  Uiso   1.00
O1     O     0.52107   0.96918   0.00222   0.00000  Uiso   1.00
O2     O     0.48170   0.89555   0.08323   0.00000  Uiso   1.00
O3     O     0.41212   0.89597   0.07972   0.00000  Uiso   1.00
O4     O     0.48370   0.89585   0.92062   0.00000  Uiso   1.00
O5     O     0.53672   0.94106   0.85397   0.00000  Uiso   1.00
O6     O     0.53278   0.00053   0.76231   0.00000  Uiso   1.00
O7     O     0.58941   0.05821   0.84158   0.00000  Uiso   1.00
O8     O     0.46858   0.05787   0.83985   0.00000  Uiso   1.00
O9     O     0.58615   0.10341   0.91850   0.00000  Uiso   1.00
O10    O     0.51869   0.10306   0.91358   0.00000  Uiso   1.00
O11    O     0.58424   0.10308   0.08613   0.00000  Uiso   1.00
O12    O     0.51717   0.10349   0.08122   0.00000  Uiso   1.00
O13    O     0.46876   0.05829   0.15834   0.00000  Uiso   1.00
O14    O     0.58920   0.05797   0.15999   0.00000  Uiso   1.00
O15    O     0.51403   0.02989   0.08844   0.00000  Uiso   1.00
O16    O     0.57105   0.03954   0.00261   0.00000  Uiso   1.00
O17    O     0.59814   0.00057   0.92568   0.00000  Uiso   1.00
O18    O     0.59781   0.99843   0.07847   0.00000  Uiso   1.00
O19    O     0.40051   0.99838   0.92170   0.00000  Uiso   1.00
O20    O     0.51577   0.02983   0.91160   0.00000  Uiso   1.00
O21    O     0.48066   0.95928   0.87646   0.00000  Uiso   1.00
O22    O     0.40492   0.94074   0.85371   0.00000  Uiso   1.00
O23    O     0.46832   0.99836   0.76415   0.00000  Uiso   1.00
O24    O     0.41372   0.89549   0.91727   0.00000  Uiso   1.00
O25    O     0.53006   0.99848   0.23608   0.00000  Uiso   1.00
O26    O     0.46784   0.00074   0.23787   0.00000  Uiso   1.00
O27    O     0.47860   0.95936   0.12385   0.00000  Uiso   1.00
O28    O     0.53581   0.94082   0.14672   0.00000  Uiso   1.00
O29    O     0.40433   0.94117   0.14640   0.00000  Uiso   1.00
O30    O     0.40237   0.00056   0.07445   0.00000  Uiso   1.00
O31    O     0.46842   0.03953   0.99739   0.00000  Uiso   1.00
O32    O     0.44808   0.96918   0.99807   0.00000  Uiso   1.00
O33    O     0.96956   0.44774   0.00077   0.00000  Uiso   1.00
O34    O     0.89574   0.41315   0.08114   0.00000  Uiso   1.00
O35    O     0.89560   0.48267   0.07599   0.00000  Uiso   1.00
O36    O     0.89639   0.41171   0.91894   0.00000  Uiso   1.00
O37    O     0.94168   0.40399   0.85240   0.00000  Uiso   1.00
O38    O     0.00127   0.46770   0.76086   0.00000  Uiso   1.00
O39    O     0.05869   0.46883   0.84123   0.00000  Uiso   1.00
O40    O     0.05800   0.58891   0.83900   0.00000  Uiso   1.00
O41    O     0.10382   0.51734   0.91825   0.00000  Uiso   1.00
O42    O     0.10321   0.58424   0.91321   0.00000  Uiso   1.00
O43    O     0.10325   0.51894   0.08593   0.00000  Uiso   1.00
O44    O     0.10328   0.58612   0.08094   0.00000  Uiso   1.00
O45    O     0.05790   0.58921   0.15765   0.00000  Uiso   1.00
O46    O     0.05807   0.46879   0.15956   0.00000  Uiso   1.00
O47    O     0.02984   0.51560   0.08750   0.00000  Uiso   1.00
O48    O     0.03995   0.46847   0.00200   0.00000  Uiso   1.00
O49    O     0.00122   0.40240   0.92495   0.00000  Uiso   1.00
O50    O     0.99891   0.40059   0.07767   0.00000  Uiso   1.00
O51    O     0.99813   0.59723   0.92025   0.00000  Uiso   1.00
O52    O     0.03009   0.51389   0.91071   0.00000  Uiso   1.00
O53    O     0.95967   0.47819   0.87465   0.00000  Uiso   1.00
O54    O     0.94071   0.53524   0.85132   0.00000  Uiso   1.00
O55    O     0.99866   0.52983   0.76262   0.00000  Uiso   1.00
O56    O     0.89550   0.48090   0.91427   0.00000  Uiso   1.00
O57    O     0.99834   0.46835   0.23506   0.00000  Uiso   1.00
O58    O     0.00011   0.53249   0.23645   0.00000  Uiso   1.00
O59    O     0.95922   0.48019   0.12202   0.00000  Uiso   1.00
O60    O     0.94105   0.40467   0.14547   0.00000  Uiso   1.00
O61    O     0.94038   0.53542   0.14423   0.00000  Uiso   1.00
O62    O     0.99983   0.59737   0.07320   0.00000  Uiso   1.00
O63    O     0.03944   0.57082   0.99642   0.00000  Uiso   1.00
O64    O     0.96914   0.52058   0.99619   0.00000  Uiso   1.00
O65    O     0.47829   0.44787   0.99793   0.00000  Uiso   1.00
O66    O     0.51743   0.41335   0.91698   0.00000  Uiso   1.00
O67    O     0.58729   0.48311   0.92034   0.00000  Uiso   1.00
O68    O     0.51562   0.41186   0.07951   0.00000  Uiso   1.00
O69    O     0.46285   0.40437   0.14675   0.00000  Uiso   1.00
O70    O     0.46718   0.46809   0.23803   0.00000  Uiso   1.00
O71    O     0.41047   0.46893   0.15855   0.00000  Uiso   1.00
O72    O     0.53115   0.58898   0.15997   0.00000  Uiso   1.00
O73    O     0.41366   0.51728   0.08135   0.00000  Uiso   1.00
O74    O     0.48119   0.58431   0.08615   0.00000  Uiso   1.00
O75    O     0.41554   0.51893   0.91379   0.00000  Uiso   1.00
O76    O     0.48277   0.58614   0.91846   0.00000  Uiso   1.00
O77    O     0.53106   0.58913   0.84131   0.00000  Uiso   1.00
O78    O     0.41060   0.46889   0.83989   0.00000  Uiso   1.00
O79    O     0.48563   0.51562   0.91154   0.00000  Uiso   1.00
O80    O     0.42858   0.46850   0.99748   0.00000  Uiso   1.00
O81    O     0.40147   0.40248   0.07466   0.00000  Uiso   1.00
O82    O     0.40161   0.40061   0.92194   0.00000  Uiso   1.00
O83    O     0.59924   0.59736   0.07793   0.00000  Uiso   1.00
O84    O     0.48403   0.51399   0.08835   0.00000  Uiso   1.00
O85    O     0.51901   0.47844   0.12350   0.00000  Uiso   1.00
O86    O     0.59509   0.53527   0.14597   0.00000  Uiso   1.00
O87    O     0.53191   0.53008   0.23574   0.00000  Uiso   1.00
O88    O     0.58575   0.48113   0.08173   0.00000  Uiso   1.00
O89    O     0.46956   0.46819   0.76385   0.00000  Uiso   1.00
O90    O     0.53169   0.53243   0.76179   0.00000  Uiso   1.00
O91    O     0.52080   0.48027   0.87609   0.00000  Uiso   1.00
O92    O     0.46339   0.40459   0.85333   0.00000  Uiso   1.00
O93    O     0.59489   0.53581   0.85248   0.00000  Uiso   1.00
O94    O     0.59738   0.59745   0.92539   0.00000  Uiso   1.00
O95    O     0.53141   0.57088   0.00237   0.00000  Uiso   1.00
O96    O     0.55152   0.52070   0.00169   0.00000  Uiso   1.00
Cl1    Cl    0.82017   0.68694   0.57117   0.00000  Uiso   1.00
Zr1    Zr    0.53562   0.07131  -0.00006   0.00000  Uiso   1.00
Zr2    Zr    0.54542   0.99892   0.89688   0.00000  Uiso   1.00
Zr3    Zr    0.54281  -0.00006   0.11068   0.00000  Uiso   1.00
Zr4    Zr    0.45347   0.99898   0.10332   0.00000  Uiso   1.00
Zr5    Zr    0.46368   0.92741   0.00019   0.00000  Uiso   1.00
Zr6    Zr    0.45704   0.99987   0.88948   0.00000  Uiso   1.00
Zr7    Zr    0.07148   0.53565   0.99944   0.00000  Uiso   1.00
Zr8    Zr    0.99955   0.45337   0.89569   0.00000  Uiso   1.00
Zr9    Zr    0.00010   0.45691   0.10976   0.00000  Uiso   1.00
Zr10   Zr    0.99872   0.54496   0.10178   0.00000  Uiso   1.00
Zr11   Zr    0.92766   0.46308   0.99786   0.00000  Uiso   1.00
Zr12   Zr    0.00006   0.54250   0.88789   0.00000  Uiso   1.00
Zr13   Zr    0.46418   0.53570  -0.00002   0.00000  Uiso   1.00
Zr14   Zr    0.45415   0.45349   0.10347   0.00000  Uiso   1.00
Zr15   Zr    0.45662   0.45693   0.88928   0.00000  Uiso   1.00
Zr16   Zr    0.54604   0.54507   0.89636   0.00000  Uiso   1.00
Zr17   Zr    0.53548   0.46323   0.99970   0.00000  Uiso   1.00
Zr18   Zr    0.54271   0.54264   0.11029   0.00000  Uiso   1.00
loop_
_geom_bond_atom_site_label_1
_geom_bond_atom_site_label_2
_geom_bond_distance
_geom_bond_site_symmetry_2
_ccdc_geom_bond_type
H1     C1      1.090   .     S
H2     C2      1.090   .     S
H3     C3      1.090   .     S
H4     C4      1.090   .     S
H5     C9      1.090   .     S
H6     C10     1.090   .     S
H7     C11     1.090   .     S
H8     C12     1.090   .     S
H9     C13     1.091   .     S
H10    C14     1.091   .     S
H11    C15     1.091   .     S
H12    C16     1.091   .     S
H13    C21     1.092   .     S
H14    C22     1.092   .     S
H15    C23     1.092   .     S
H16    C24     1.092   .     S
H17    C25     1.090   .     S
H18    C26     1.090   .     S
H19    C27     1.090   .     S
H20    C28     1.090   .     S
H21    C33     1.090   .     S
H22    C34     1.090   .     S
H23    C35     1.090   .     S
H24    C36     1.090   .     S
H25    C37     1.091   .     S
H26    C38     1.091   .     S
H27    C39     1.091   .     S
H28    C40     1.091   .     S
H29    C45     1.092   .     S
H30    C46     1.092   .     S
H31    C47     1.092   .     S
H32    C48     1.092   .     S
H33    O31     0.970   .     S
H34    O21     0.970   .     S
H35    O18     0.976   .     S
H36    O18     1.064   .     S
H37    O30     0.973   1_565 S
H38    O26     1.065   .     S
H39    O25     0.973   1_545 S
H40    O26     0.976   .     S
H41    O16     0.970   .     S
H42    O27     0.970   .     S
H43    O17     0.973   1_565 S
H44    O19     1.064   .     S
H45    O19     0.976   .     S
H46    O6      0.976   .     S
H47    O23     0.973   1_545 S
H48    O6      1.064   .     S
H49    C57     1.090   .     S
H50    C58     1.090   .     S
H51    C59     1.090   .     S
H52    C60     1.090   .     S
H53    C65     1.090   .     S
H54    C66     1.090   .     S
H55    C67     1.091   .     S
H56    C68     1.090   .     S
H57    C69     1.091   .     S
H58    C70     1.091   .     S
H59    C71     1.091   .     S
H60    C72     1.091   .     S
H61    C77     1.092   .     S
H62    C78     1.092   .     S
H63    C79     1.092   .     S
H64    C80     1.092   .     S
H65    C81     1.090   .     S
H66    C82     1.090   .     S
H67    C83     1.090   .     S
H68    C84     1.090   .     S
H69    C89     1.091   .     S
H70    C90     1.090   .     S
H71    C91     1.090   .     S
H72    C92     1.091   .     S
H73    C93     1.091   .     S
H74    C94     1.091   .     S
H75    C95     1.091   .     S
H76    C96     1.088   .     S
H77    C101    1.092   .     S
H78    C102    1.092   .     S
H79    C103    1.092   .     S
H80    C104    1.092   .     S
H81    O63     0.970   .     S
H82    O53     0.970   .     S
H83    O50     0.976   .     S
H84    O50     1.064   .     S
H85    O62     0.973   .     S
H86    O58     1.066   .     S
H87    O57     0.973   1_455 S
H88    O58     0.976   .     S
H89    O48     0.970   .     S
H90    O59     0.970   .     S
H91    O49     0.973   1_655 S
H92    O51     1.063   .     S
H93    O51     0.975   .     S
H94    O38     0.976   .     S
H95    O55     0.973   1_455 S
H96    O38     1.062   .     S
H97    C113    1.090   .     S
H98    C114    1.090   .     S
H99    C115    1.090   .     S
H100   C116    1.090   .     S
H101   C121    1.090   .     S
H102   C122    1.090   .     S
H103   C123    1.091   .     S
H104   C124    1.090   .     S
H105   C125    1.091   .     S
H106   C126    1.091   .     S
H107   C127    1.091   .     S
H108   C128    1.091   .     S
H109   C133    1.092   .     S
H110   C134    1.092   .     S
H111   C135    1.092   .     S
H112   C136    1.092   .     S
H113   C137    1.090   .     S
H114   C138    1.090   .     S
H115   C139    1.090   .     S
H116   C140    1.090   .     S
H117   C145    1.090   .     S
H118   C146    1.091   .     S
H119   C147    1.090   .     S
H120   C148    1.091   .     S
H121   C149    1.091   .     S
H122   C150    1.091   .     S
H123   C151    1.091   .     S
H124   C152    1.088   .     S
H125   C157    1.092   .     S
H126   C158    1.092   .     S
H127   C159    1.092   .     S
H128   C160    1.092   .     S
H129   O95     0.970   .     S
H130   O85     0.970   .     S
H131   O82     0.976   .     S
H132   O82     1.065   .     S
H133   O94     0.973   .     S
H134   O90     1.067   .     S
H135   O89     0.973   .     S
H136   O90     0.976   .     S
H137   O80     0.970   .     S
H138   O91     0.970   .     S
H139   O81     0.973   .     S
H140   O83     1.066   .     S
H141   O83     0.975   .     S
H142   O70     0.976   .     S
H143   O87     0.973   .     S
H144   O70     1.063   .     S
H145   C201    1.089   .     S
H146   C172    1.092   .     S
H147   C206    1.089   .     S
H148   C177    1.092   .     S
H149   C211    1.089   .     S
H150   C182    1.092   .     S
H151   C216    1.089   .     S
H152   C187    1.092   .     S
H153   C221    1.089   .     S
H154   C192    1.092   .     S
H155   C226    1.089   .     S
H156   C197    1.092   .     S
H157   C171    1.089   .     S
H158   C202    1.091   .     S
H159   C176    1.089   .     S
H160   C207    1.092   .     S
H161   C181    1.089   .     S
H162   C212    1.092   .     S
H163   C186    1.089   .     S
H164   C217    1.092   .     S
H165   C191    1.089   .     S
H166   C222    1.092   .     S
H167   C196    1.089   .     S
H168   C227    1.092   .     S
H169   C249    1.089   .     S
H170   C252    1.089   .     S
H171   C255    1.089   .     S
H172   C258    1.089   .     S
H173   C261    1.089   .     S
H174   C264    1.089   .     S
H175   C231    1.089   .     S
H176   C234    1.089   .     S
H177   C237    1.089   .     S
H178   C240    1.089   .     S
H179   C243    1.089   .     S
H180   C246    1.089   .     S
H181   C266    1.091   .     S
H182   C269    1.092   .     S
H183   C270    1.091   .     S
H184   C271    1.093   .     S
H185   C274    1.090   .     S
H186   C276    1.092   .     S
H187   C277    1.091   .     S
H188   N2      1.014   .     S
H189   N2      1.013   .     S
H190   N3      1.015   .     S
H191   N3      1.013   .     S
H192   N1      1.016   .     S
C1     C5      1.404   .     S
C1     C21     1.392   .     D
C2     C6      1.404   .     S
C2     C22     1.393   .     D
C3     C7      1.404   .     S
C3     C23     1.392   .     D
C4     C8      1.404   .     S
C4     C24     1.393   .     D
C5     C9      1.404   .     D
C5     C50     1.497   .     S
C6     C10     1.404   .     D
C6     C54     1.497   .     S
C7     C11     1.404   .     D
C7     C49     1.497   .     S
C8     C12     1.404   .     D
C8     C56     1.497   .     S
C9     C13     1.393   .     S
C10    C14     1.392   .     S
C11    C15     1.393   .     S
C12    C16     1.392   .     S
C13    C17     1.409   .     D
C14    C18     1.409   .     D
C15    C19     1.409   .     D
C16    C20     1.409   .     D
C17    C21     1.409   .     S
C17    C229    1.481   .     S
C18    C22     1.407   .     S
C18    C238    1.481   .     S
C19    C23     1.409   .     S
C19    C204    1.481   .     S
C20    C24     1.408   .     S
C20    C219    1.481   .     S
C25    C29     1.404   .     S
C25    C45     1.393   .     D
C26    C30     1.404   .     S
C26    C46     1.392   .     D
C27    C31     1.404   .     S
C27    C47     1.393   .     D
C28    C32     1.404   .     S
C28    C48     1.392   .     D
C29    C33     1.404   .     D
C29    C53     1.497   .     S
C30    C34     1.404   .     D
C30    C51     1.497   .     S
C31    C35     1.404   .     D
C31    C52     1.496   .     S
C32    C36     1.404   .     D
C32    C55     1.496   .     S
C33    C37     1.392   .     S
C34    C38     1.393   .     S
C35    C39     1.392   .     S
C36    C40     1.393   .     S
C37    C41     1.409   .     D
C38    C42     1.409   .     D
C39    C43     1.409   .     D
C40    C44     1.409   .     D
C41    C45     1.407   .     S
C41    C169    1.481   .     S
C42    C46     1.409   .     S
C42    C184    1.482   .     S
C43    C47     1.407   .     S
C43    C250    1.480   .     S
C44    C48     1.409   .     S
C44    C259    1.481   .     S
C49    O22     1.278   .     D
C49    O24     1.279   .     S
C50    O4      1.278   .     D
C50    O5      1.280   .     S
C51    O2      1.279   .     D
C51    O28     1.278   .     S
C52    O11     1.278   .     D
C52    O14     1.279   .     S
C53    O12     1.278   .     D
C53    O13     1.278   .     S
C54    O8      1.279   .     D
C54    O10     1.277   .     S
C55    O3      1.278   .     D
C55    O29     1.279   .     S
C56    O7      1.278   .     D
C56    O9      1.278   .     S
C57    C61     1.404   .     S
C57    C77     1.392   .     D
C58    C62     1.404   .     S
C58    C78     1.392   .     D
C59    C63     1.404   .     S
C59    C79     1.392   .     D
C60    C64     1.404   .     S
C60    C80     1.392   .     D
C61    C65     1.404   .     D
C61    C106    1.495   .     S
C62    C66     1.404   .     D
C62    C110    1.496   .     S
C63    C67     1.404   .     D
C63    C105    1.499   .     S
C64    C68     1.404   .     D
C64    C112    1.496   .     S
C65    C69     1.393   .     S
C66    C70     1.392   .     S
C67    C71     1.394   .     S
C68    C72     1.392   .     S
C69    C73     1.409   .     D
C70    C74     1.409   .     D
C71    C75     1.409   .     D
C72    C76     1.409   .     D
C73    C77     1.409   .     S
C73    C244    1.480   .     S
C74    C78     1.407   .     S
C74    C235    1.480   .     S
C75    C79     1.409   .     S
C75    C199    1.481   .     S
C76    C80     1.408   .     S
C76    C214    1.480   .     S
C81    C85     1.404   .     D
C81    C101    1.393   .     S
C82    C86     1.404   .     D
C82    C102    1.392   .     S
C83    C87     1.404   .     S
C83    C103    1.392   .     D
C84    C88     1.404   .     S
C84    C104    1.391   .     D
C85    C89     1.404   .     S
C85    C109    1.497   .     S
C86    C90     1.404   .     S
C86    C107    1.497   .     S
C87    C91     1.404   .     D
C87    C108    1.496   .     S
C88    C92     1.403   .     D
C88    C111    1.494   .     S
C89    C93     1.392   .     D
C90    C94     1.393   .     D
C91    C95     1.392   .     S
C92    C96     1.391   .     S
C93    C97     1.409   .     S
C94    C98     1.409   .     S
C95    C99     1.409   .     D
C96    C100    1.409   .     D
C97    C101    1.408   .     D
C97    C194    1.481   .     S
C98    C102    1.409   .     D
C98    C179    1.481   .     S
C99    C103    1.407   .     S
C99    C247    1.480   .     S
C100   C104    1.410   .     S
C100   C256    1.479   .     S
C105   O54     1.278   .     D
C105   O56     1.278   .     S
C106   O36     1.279   .     D
C106   O37     1.279   .     S
C107   O34     1.279   .     S
C107   O60     1.279   .     D
C108   O43     1.277   .     D
C108   O46     1.279   .     S
C109   O44     1.279   .     S
C109   O45     1.279   .     D
C110   O40     1.280   .     D
C110   O42     1.278   .     S
C111   O35     1.277   .     D
C111   O61     1.278   .     S
C112   O39     1.279   .     D
C112   O41     1.278   .     S
C113   C117    1.404   .     S
C113   C133    1.392   .     D
C114   C118    1.404   .     S
C114   C134    1.393   .     D
C115   C119    1.404   .     D
C115   C135    1.392   .     S
C116   C120    1.404   .     D
C116   C136    1.393   .     S
C117   C121    1.404   .     D
C117   C162    1.496   .     S
C118   C122    1.404   .     D
C118   C166    1.496   .     S
C119   C123    1.403   .     S
C119   C161    1.499   .     S
C120   C124    1.404   .     S
C120   C168    1.496   .     S
C121   C125    1.393   .     S
C122   C126    1.392   .     S
C123   C127    1.394   .     D
C124   C128    1.392   .     D
C125   C129    1.409   .     D
C126   C130    1.409   .     D
C127   C131    1.410   .     S
C128   C132    1.409   .     S
C129   C133    1.409   .     S
C129   C262    1.481   .     S
C130   C134    1.408   .     S
C130   C253    1.481   .     S
C131   C135    1.410   .     D
C131   C189    1.479   .     S
C132   C136    1.407   .     D
C132   C174    1.480   .     S
C137   C141    1.404   .     D
C137   C157    1.393   .     S
C138   C142    1.404   .     D
C138   C158    1.392   .     S
C139   C143    1.404   .     D
C139   C159    1.392   .     S
C140   C144    1.403   .     D
C140   C160    1.392   .     S
C141   C145    1.404   .     S
C141   C165    1.496   .     S
C142   C146    1.404   .     S
C142   C163    1.497   .     S
C143   C147    1.404   .     S
C143   C164    1.496   .     S
C144   C148    1.404   .     S
C144   C167    1.496   .     S
C145   C149    1.392   .     D
C146   C150    1.393   .     D
C147   C151    1.392   .     D
C148   C152    1.392   .     D
C149   C153    1.409   .     S
C150   C154    1.409   .     S
C151   C155    1.409   .     S
C152   C156    1.409   .     S
C153   C157    1.408   .     D
C153   C224    1.481   .     S
C154   C158    1.409   .     D
C154   C209    1.481   .     S
C155   C159    1.407   .     D
C155   C241    1.480   .     S
C156   C160    1.410   .     D
C156   C232    1.480   .     S
C161   O86     1.276   .     D
C161   O88     1.278   .     S
C162   O68     1.278   .     D
C162   O69     1.280   .     S
C163   O66     1.279   .     S
C163   O92     1.278   .     D
C164   O75     1.277   .     S
C164   O78     1.280   .     D
C165   O76     1.278   .     S
C165   O77     1.279   .     D
C166   O72     1.280   .     D
C166   O74     1.278   .     S
C167   O67     1.276   .     S
C167   O93     1.279   .     D
C168   O71     1.279   .     D
C168   O73     1.278   .     S
C169   C170    1.422   .     D
C169   C172    1.399   .     S
C170   C171    1.430   .     S
C170   C173    1.435   .     S
C171   C240    1.366   .     D
C172   C262    1.401   .     D
C173   C213    1.436   .     S
C173   C263    1.435   .     D
C174   C175    1.422   .     S
C174   C177    1.400   .     D
C175   C176    1.430   .     S
C175   C178    1.434   .     D
C176   C243    1.366   .     D
C177   C247    1.400   .     S
C178   C218    1.435   .     S
C178   C248    1.434   .     S
C179   C180    1.424   .     S
C179   C182    1.401   .     D
C180   C181    1.431   .     S
C180   C183    1.435   .     D
C181   C246    1.367   .     D
C182   C250    1.399   .     S
C183   C223    1.436   .     S
C183   C251    1.434   .     S
C184   C185    1.424   .     D
C184   C187    1.401   .     S
C185   C186    1.431   .     S
C185   C188    1.435   .     S
C186   C231    1.367   .     D
C187   C253    1.399   .     D
C188   C228    1.436   .     S
C188   C254    1.435   .     D
C189   C190    1.423   .     S
C189   C192    1.398   .     D
C190   C191    1.429   .     S
C190   C193    1.434   .     D
C191   C234    1.367   .     D
C192   C256    1.400   .     S
C193   C203    1.436   .     S
C193   C257    1.435   .     S
C194   C195    1.422   .     S
C194   C197    1.399   .     D
C195   C196    1.430   .     S
C195   C198    1.435   .     D
C196   C237    1.366   .     D
C197   C259    1.401   .     S
C198   C208    1.436   .     S
C198   C260    1.435   .     S
C199   C200    1.422   .     S
C199   C202    1.398   .     D
C200   C201    1.429   .     S
C200   C203    1.435   .     D
C201   C258    1.366   .     D
C202   C232    1.400   .     S
C203   C233    1.435   .     S
C204   C205    1.424   .     D
C204   C207    1.401   .     S
C205   C206    1.431   .     S
C205   C208    1.436   .     S
C206   C261    1.367   .     D
C207   C235    1.399   .     D
C208   C236    1.434   .     D
C209   C210    1.423   .     S
C209   C212    1.401   .     D
C210   C211    1.431   .     S
C210   C213    1.435   .     D
C211   C264    1.367   .     D
C212   C238    1.399   .     S
C213   C239    1.434   .     S
C214   C215    1.422   .     S
C214   C217    1.400   .     D
C215   C216    1.430   .     S
C215   C218    1.434   .     D
C216   C249    1.366   .     D
C217   C241    1.400   .     S
C218   C242    1.434   .     S
C219   C220    1.422   .     D
C219   C222    1.399   .     S
C220   C221    1.430   .     S
C220   C223    1.435   .     S
C221   C252    1.366   .     D
C222   C244    1.401   .     D
C223   C245    1.435   .     D
C224   C225    1.422   .     D
C224   C227    1.399   .     S
C225   C226    1.430   .     S
C225   C228    1.435   .     S
C226   C255    1.366   .     D
C227   C229    1.401   .     D
C228   C230    1.435   .     D
C229   C230    1.423   .     S
C230   C231    1.431   .     S
C232   C233    1.424   .     D
C233   C234    1.429   .     S
C235   C236    1.421   .     S
C236   C237    1.430   .     S
C238   C239    1.422   .     D
C239   C240    1.430   .     S
C241   C242    1.422   .     D
C242   C243    1.430   .     S
C244   C245    1.423   .     S
C245   C246    1.431   .     S
C247   C248    1.422   .     D
C248   C249    1.430   .     S
C250   C251    1.422   .     D
C251   C252    1.430   .     S
C253   C254    1.422   .     S
C254   C255    1.430   .     S
C256   C257    1.423   .     D
C257   C258    1.429   .     S
C259   C260    1.423   .     D
C260   C261    1.431   .     S
C262   C263    1.423   .     S
C263   C264    1.431   .     S
C265   C266    1.397   .     S
C265   C270    1.425   .     S
C265   N2      1.374   .     D
C266   C267    1.397   .     D
C267   C268    1.431   .     S
C267   N1      1.368   .     S
C268   C269    1.417   .     S
C268   C271    1.407   .     D
C269   C270    1.375   .     D
C271   C272    1.389   .     S
C272   C273    1.442   .     D
C272   C277    1.426   .     S
C273   C274    1.402   .     S
C273   N1      1.369   .     S
C274   C275    1.389   .     D
C275   C276    1.433   .     S
C275   N3      1.374   .     S
C276   C277    1.367   .     D
O1     Zr2     2.063   1_554 S
O1     Zr3     2.106   1_565 S
O1     Zr5     2.055   .     S
O2     Zr5     2.226   .     S
O3     Zr5     2.231   .     S
O4     Zr5     2.233   1_556 S
O5     Zr2     2.276   .     S
O6     Zr2     2.296   1_545 S
O7     Zr2     2.321   1_545 S
O8     Zr6     2.280   1_545 S
O9     Zr1     2.227   1_556 S
O10    Zr1     2.232   1_556 S
O11    Zr1     2.228   .     S
O12    Zr1     2.228   .     S
O13    Zr4     2.320   1_545 S
O14    Zr3     2.278   .     S
O15    Zr1     2.053   .     S
O15    Zr3     2.067   .     S
O15    Zr4     2.111   1_545 S
O16    Zr1     2.329   .     S
O16    Zr2     2.258   1_544 S
O16    Zr3     2.282   .     S
O17    H43     0.973   1_545 S
O17    Zr2     2.129   1_545 S
O18    Zr3     2.293   1_565 S
O19    Zr6     2.294   .     S
O20    Zr1     2.052   1_556 S
O20    Zr2     2.111   1_545 S
O20    Zr6     2.066   1_545 S
O21    Zr2     2.286   .     S
O21    Zr5     2.330   1_556 S
O21    Zr6     2.260   .     S
O22    Zr6     2.315   .     S
O23    H47     0.973   1_565 S
O23    Zr6     2.134   .     S
O24    Zr5     2.227   1_556 S
O25    H39     0.973   1_565 S
O25    Zr3     2.134   1_565 S
O26    Zr4     2.296   1_545 S
O27    Zr3     2.259   1_565 S
O27    Zr4     2.287   .     S
O27    Zr5     2.330   .     S
O28    Zr3     2.317   1_565 S
O29    Zr4     2.275   .     S
O30    H37     0.973   1_545 S
O30    Zr4     2.129   1_545 S
O31    Zr1     2.327   1_556 S
O31    Zr4     2.259   1_546 S
O31    Zr6     2.281   1_545 S
O32    Zr4     2.063   1_556 S
O32    Zr5     2.055   1_556 S
O32    Zr6     2.106   .     S
O33    Zr8     2.062   1_554 S
O33    Zr9     2.108   1_655 S
O33    Zr11    2.052   1_554 S
O34    Zr11    2.230   1_554 S
O35    Zr11    2.223   1_554 S
O36    Zr11    2.220   .     S
O37    Zr8     2.280   .     S
O38    Zr8     2.300   1_455 S
O39    Zr8     2.307   1_455 S
O40    Zr12    2.273   .     S
O41    Zr7     2.228   .     S
O42    Zr7     2.228   .     S
O43    Zr7     2.228   1_554 S
O44    Zr7     2.225   1_554 S
O45    Zr10    2.324   1_455 S
O46    Zr9     2.275   .     S
O47    Zr7     2.052   1_554 S
O47    Zr9     2.066   .     S
O47    Zr10    2.108   1_455 S
O48    Zr7     2.329   1_554 S
O48    Zr8     2.259   1_454 S
O48    Zr9     2.282   .     S
O49    H91     0.973   1_455 S
O49    Zr8     2.129   1_455 S
O50    Zr9     2.292   1_655 S
O51    Zr12    2.293   1_655 S
O52    Zr7     2.054   .     S
O52    Zr8     2.111   1_455 S
O52    Zr12    2.066   .     S
O53    Zr8     2.287   .     S
O53    Zr11    2.324   .     S
O53    Zr12    2.263   1_655 S
O54    Zr12    2.322   1_655 S
O55    H95     0.973   1_655 S
O55    Zr12    2.132   1_655 S
O56    Zr11    2.235   .     S
O57    H87     0.973   1_655 S
O57    Zr9     2.136   1_655 S
O58    Zr10    2.294   1_455 S
O59    Zr9     2.258   1_655 S
O59    Zr10    2.286   .     S
O59    Zr11    2.331   1_554 S
O60    Zr9     2.314   1_655 S
O61    Zr10    2.278   .     S
O62    Zr10    2.128   .     S
O63    Zr7     2.329   .     S
O63    Zr10    2.255   1_456 S
O63    Zr12    2.284   .     S
O64    Zr10    2.064   1_556 S
O64    Zr11    2.056   .     S
O64    Zr12    2.106   1_655 S
O65    Zr14    2.064   1_556 S
O65    Zr15    2.107   .     S
O65    Zr17    2.049   .     S
O66    Zr17    2.223   .     S
O67    Zr17    2.237   .     S
O68    Zr17    2.230   1_554 S
O69    Zr14    2.276   .     S
O70    Zr14    2.299   .     S
O71    Zr14    2.311   .     S
O72    Zr18    2.277   .     S
O73    Zr13    2.225   .     S
O74    Zr13    2.228   .     S
O75    Zr13    2.229   1_556 S
O76    Zr13    2.225   1_556 S
O77    Zr16    2.314   .     S
O78    Zr15    2.272   .     S
O79    Zr13    2.054   1_556 S
O79    Zr15    2.066   .     S
O79    Zr16    2.106   .     S
O80    Zr13    2.330   1_556 S
O80    Zr14    2.260   1_556 S
O80    Zr15    2.282   .     S
O81    Zr14    2.128   .     S
O82    Zr15    2.291   .     S
O83    Zr18    2.289   .     S
O84    Zr13    2.054   .     S
O84    Zr14    2.111   .     S
O84    Zr18    2.064   .     S
O85    Zr14    2.289   .     S
O85    Zr17    2.327   1_554 S
O85    Zr18    2.260   .     S
O86    Zr18    2.332   .     S
O87    Zr18    2.133   .     S
O88    Zr17    2.227   1_554 S
O89    Zr15    2.136   .     S
O90    Zr16    2.296   .     S
O91    Zr15    2.259   .     S
O91    Zr16    2.288   .     S
O91    Zr17    2.326   .     S
O92    Zr15    2.319   .     S
O93    Zr16    2.281   .     S
O94    Zr16    2.129   .     S
O95    Zr13    2.329   .     S
O95    Zr16    2.258   1_554 S
O95    Zr18    2.279   .     S
O96    Zr16    2.064   1_554 S
O96    Zr17    2.055   1_554 S
O96    Zr18    2.108   .     S
Zr1    O31     2.327   1_554 S
Zr1    O10     2.232   1_554 S
Zr1    O20     2.052   1_554 S
Zr1    O9      2.227   1_554 S
Zr2    O17     2.129   1_565 S
Zr2    O20     2.111   1_565 S
Zr2    O7      2.321   1_565 S
Zr2    O6      2.296   1_565 S
Zr2    O16     2.258   1_566 S
Zr2    O1      2.063   1_556 S
Zr3    O1      2.106   1_545 S
Zr3    O27     2.259   1_545 S
Zr3    O28     2.317   1_545 S
Zr3    O18     2.293   1_545 S
Zr3    O25     2.134   1_545 S
Zr4    O30     2.129   1_565 S
Zr4    O15     2.111   1_565 S
Zr4    O13     2.320   1_565 S
Zr4    O31     2.259   1_564 S
Zr4    O32     2.063   1_554 S
Zr4    O26     2.296   1_565 S
Zr5    O32     2.055   1_554 S
Zr5    O24     2.227   1_554 S
Zr5    O4      2.233   1_554 S
Zr5    O21     2.330   1_554 S
Zr6    O20     2.066   1_565 S
Zr6    O8      2.280   1_565 S
Zr6    O31     2.281   1_565 S
Zr7    O47     2.052   1_556 S
Zr7    O44     2.225   1_556 S
Zr7    O48     2.329   1_556 S
Zr7    O43     2.228   1_556 S
Zr8    O52     2.111   1_655 S
Zr8    O39     2.307   1_655 S
Zr8    O49     2.129   1_655 S
Zr8    O38     2.300   1_655 S
Zr8    O33     2.062   1_556 S
Zr8    O48     2.259   1_656 S
Zr9    O33     2.108   1_455 S
Zr9    O60     2.314   1_455 S
Zr9    O59     2.258   1_455 S
Zr9    O50     2.292   1_455 S
Zr9    O57     2.136   1_455 S
Zr10   O47     2.108   1_655 S
Zr10   O45     2.324   1_655 S
Zr10   O64     2.064   1_554 S
Zr10   O63     2.255   1_654 S
Zr10   O58     2.294   1_655 S
Zr11   O34     2.230   1_556 S
Zr11   O33     2.052   1_556 S
Zr11   O35     2.223   1_556 S
Zr11   O59     2.331   1_556 S
Zr12   O53     2.263   1_455 S
Zr12   O54     2.322   1_455 S
Zr12   O51     2.293   1_455 S
Zr12   O55     2.132   1_455 S
Zr12   O64     2.106   1_455 S
Zr13   O80     2.330   1_554 S
Zr13   O76     2.225   1_554 S
Zr13   O75     2.229   1_554 S
Zr13   O79     2.054   1_554 S
Zr14   O80     2.260   1_554 S
Zr14   O65     2.064   1_554 S
Zr16   O95     2.258   1_556 S
Zr16   O96     2.064   1_556 S
Zr17   O85     2.327   1_556 S
Zr17   O88     2.227   1_556 S
Zr17   O96     2.055   1_556 S
Zr17   O68     2.230   1_556 S
