# Supplementary material for: Zirconium-Based Metal–Organic Frameworks as Acriflavine Cargos in the Battle against Coronaviruses—A Theoretical and Experimental Approach
Source: ACS Appl Mater Interfaces. 2022 Jun 14;14(25):28615–27. doi: 10.1021/acsami.2c06420 (PMC9212192; doi:10.1021/acsami.2c06420)
Supplement: Supplementary file 2 — am2c06420_si_002.zip [file am2c06420_si_002.zip › water/UiO-67_3,6-diaminoacridine_HCl_str1/POSCAR.cif]

data_POSCAR
_audit_creation_date              2022-05-04
_audit_creation_method            'Mat'
_symmetry_space_group_name_H-M    'P1'
_symmetry_Int_Tables_number       1
_symmetry_cell_setting            triclinic
loop_
_symmetry_equiv_pos_as_xyz
  x,y,z
_cell_length_a                    19.0116
_cell_length_b                    19.0116
_cell_length_c                    19.0116
_cell_angle_alpha                 60.0000
_cell_angle_beta                  60.0000
_cell_angle_gamma                 60.0000
loop_
_atom_site_label
_atom_site_type_symbol
_atom_site_fract_x
_atom_site_fract_y
_atom_site_fract_z
_atom_site_U_iso_or_equiv
_atom_site_adp_type
_atom_site_occupancy
H1     H     0.29363   0.65412   0.13606   0.00000  Uiso   1.00
H2     H     0.65013   0.29178   0.92141   0.00000  Uiso   1.00
H3     H     0.13570   0.91794   0.29403   0.00000  Uiso   1.00
H4     H     0.92505   0.14092   0.64783   0.00000  Uiso   1.00
H5     H     0.12305   0.30955   0.66545   0.00000  Uiso   1.00
H6     H     0.90472   0.66170   0.30696   0.00000  Uiso   1.00
H7     H     0.29188   0.13678   0.92018   0.00000  Uiso   1.00
H8     H     0.65117   0.91991   0.13711   0.00000  Uiso   1.00
H9     H     0.64926   0.13918   0.29045   0.00000  Uiso   1.00
H10    H     0.29070   0.92133   0.65174   0.00000  Uiso   1.00
H11    H     0.92355   0.28774   0.14137   0.00000  Uiso   1.00
H12    H     0.13614   0.65229   0.92006   0.00000  Uiso   1.00
H13    H     0.41937   0.51869   0.14099   0.00000  Uiso   1.00
H14    H     0.51513   0.41788   0.92557   0.00000  Uiso   1.00
H15    H     0.14163   0.92325   0.41891   0.00000  Uiso   1.00
H16    H     0.93108   0.14637   0.51126   0.00000  Uiso   1.00
H17    H     0.12148   0.44124   0.53721   0.00000  Uiso   1.00
H18    H     0.90238   0.53368   0.43901   0.00000  Uiso   1.00
H19    H     0.41841   0.14114   0.92402   0.00000  Uiso   1.00
H20    H     0.51634   0.92384   0.14162   0.00000  Uiso   1.00
H21    H     0.51344   0.14497   0.41577   0.00000  Uiso   1.00
H22    H     0.41614   0.92641   0.51610   0.00000  Uiso   1.00
H23    H     0.92959   0.41180   0.14813   0.00000  Uiso   1.00
H24    H     0.14183   0.51606   0.92594   0.00000  Uiso   1.00
H25    H     0.87993   0.68555   0.10503   0.00000  Uiso   1.00
H26    H     0.68899   0.87806   0.33743   0.00000  Uiso   1.00
H27    H     0.09358   0.33861   0.87841   0.00000  Uiso   1.00
H28    H     0.33369   0.09980   0.68968   0.00000  Uiso   1.00
H29    H     0.09344   0.87730   0.69212   0.00000  Uiso   1.00
H30    H     0.33324   0.68909   0.87876   0.00000  Uiso   1.00
H31    H     0.87927   0.10246   0.33292   0.00000  Uiso   1.00
H32    H     0.68990   0.33682   0.09715   0.00000  Uiso   1.00
H33    H     0.69046   0.09654   0.87692   0.00000  Uiso   1.00
H34    H     0.87070   0.33820   0.69702   0.00000  Uiso   1.00
H35    H     0.33539   0.87694   0.09764   0.00000  Uiso   1.00
H36    H     0.09237   0.69675   0.33908   0.00000  Uiso   1.00
H37    H     0.88302   0.55175   0.10839   0.00000  Uiso   1.00
H38    H     0.55604   0.88120   0.46573   0.00000  Uiso   1.00
H39    H     0.09610   0.46582   0.88253   0.00000  Uiso   1.00
H40    H     0.46209   0.10183   0.55667   0.00000  Uiso   1.00
H41    H     0.09569   0.88031   0.55887   0.00000  Uiso   1.00
H42    H     0.46207   0.55675   0.88083   0.00000  Uiso   1.00
H43    H     0.88270   0.10540   0.46033   0.00000  Uiso   1.00
H44    H     0.55778   0.46583   0.09821   0.00000  Uiso   1.00
H45    H     0.55827   0.09756   0.87889   0.00000  Uiso   1.00
H46    H     0.86593   0.47294   0.57158   0.00000  Uiso   1.00
H47    H     0.46469   0.87876   0.09858   0.00000  Uiso   1.00
H48    H     0.08657   0.57238   0.47449   0.00000  Uiso   1.00
H49    H     0.92580   0.92809   0.22013   0.00000  Uiso   1.00
H50    H     0.92645   0.92723   0.92744   0.00000  Uiso   1.00
H51    H     0.21856   0.92758   0.92758   0.00000  Uiso   1.00
H52    H     0.92575   0.21983   0.92886   0.00000  Uiso   1.00
H53    H     0.97041   0.28616   0.49991   0.00000  Uiso   1.00
H54    H     0.98838   0.52516   0.21605   0.00000  Uiso   1.00
H55    H     0.86890   0.46650   0.28986   0.00000  Uiso   1.00
H56    H     0.11794   0.52752   0.21740   0.00000  Uiso   1.00
H57    H     0.22829   0.27479   0.49476   0.00000  Uiso   1.00
H58    H     0.35365   0.46289   0.29484   0.00000  Uiso   1.00
H59    H     0.24591   0.52833   0.22280   0.00000  Uiso   1.00
H60    H     0.83488   0.29939   0.49990   0.00000  Uiso   1.00
H61    H     0.79831   0.37019   0.41302   0.00000  Uiso   1.00
H62    H     0.35792   0.27656   0.49086   0.00000  Uiso   1.00
H63    H     0.40733   0.35228   0.40910   0.00000  Uiso   1.00
H64    H     0.10133   0.28646   0.48726   0.00000  Uiso   1.00
C1     C     0.33088   0.63193   0.08069   0.00000  Uiso   1.00
C2     C     0.62913   0.33034   0.95998   0.00000  Uiso   1.00
C3     C     0.08074   0.95880   0.33090   0.00000  Uiso   1.00
C4     C     0.96244   0.08441   0.62743   0.00000  Uiso   1.00
C5     C     0.06706   0.34594   0.64431   0.00000  Uiso   1.00
C6     C     0.94409   0.64164   0.34436   0.00000  Uiso   1.00
C7     C     0.33018   0.08073   0.95905   0.00000  Uiso   1.00
C8     C     0.63012   0.95860   0.08100   0.00000  Uiso   1.00
C9     C     0.62813   0.08314   0.32931   0.00000  Uiso   1.00
C10    C     0.32861   0.96076   0.63018   0.00000  Uiso   1.00
C11    C     0.96131   0.32709   0.08520   0.00000  Uiso   1.00
C12    C     0.08117   0.62954   0.96118   0.00000  Uiso   1.00
C13    C     0.40163   0.55674   0.08284   0.00000  Uiso   1.00
C14    C     0.55405   0.40128   0.96203   0.00000  Uiso   1.00
C15    C     0.08353   0.96158   0.40108   0.00000  Uiso   1.00
C16    C     0.96543   0.08697   0.55167   0.00000  Uiso   1.00
C17    C     0.06530   0.42052   0.57306   0.00000  Uiso   1.00
C18    C     0.94224   0.57053   0.41913   0.00000  Uiso   1.00
C19    C     0.40131   0.08263   0.96093   0.00000  Uiso   1.00
C20    C     0.55515   0.96053   0.08299   0.00000  Uiso   1.00
C21    C     0.55263   0.08581   0.39982   0.00000  Uiso   1.00
C22    C     0.39914   0.96333   0.55475   0.00000  Uiso   1.00
C23    C     0.96439   0.39689   0.08845   0.00000  Uiso   1.00
C24    C     0.08382   0.55372   0.96427   0.00000  Uiso   1.00
C25    C     0.23123   0.76099   0.00408   0.00000  Uiso   1.00
C26    C     0.75948   0.23221   0.00532   0.00000  Uiso   1.00
C27    C     0.00305   0.00507   0.23251   0.00000  Uiso   1.00
C28    C     0.00411   0.00486   0.76035   0.00000  Uiso   1.00
C29    C    -0.00042   0.23532   0.76431   0.00000  Uiso   1.00
C30    C     0.00078   0.76309   0.23503   0.00000  Uiso   1.00
C31    C     0.23133   0.00371   0.00510   0.00000  Uiso   1.00
C32    C     0.75997   0.00459   0.00383   0.00000  Uiso   1.00
C33    C     0.75919   0.00441   0.23250   0.00000  Uiso   1.00
C34    C     0.23070   0.00575   0.76077   0.00000  Uiso   1.00
C35    C     0.00368   0.23221   0.00520   0.00000  Uiso   1.00
C36    C     0.00325   0.76010   0.00628   0.00000  Uiso   1.00
C37    C     0.30612   0.67983   0.00704   0.00000  Uiso   1.00
C38    C     0.67832   0.30709   0.00861   0.00000  Uiso   1.00
C39    C     0.00692   0.00937   0.30640   0.00000  Uiso   1.00
C40    C     0.00847   0.00865   0.67830   0.00000  Uiso   1.00
C41    C     0.99728   0.31559   0.68862   0.00000  Uiso   1.00
C42    C     0.99871   0.68690   0.31496   0.00000  Uiso   1.00
C43    C     0.30641   0.00646   0.00825   0.00000  Uiso   1.00
C44    C     0.67905   0.00760   0.00661   0.00000  Uiso   1.00
C45    C     0.67752   0.00810   0.30684   0.00000  Uiso   1.00
C46    C     0.30502   0.00983   0.67909   0.00000  Uiso   1.00
C47    C     0.00785   0.30602   0.00938   0.00000  Uiso   1.00
C48    C     0.00740   0.67750   0.01156   0.00000  Uiso   1.00
C49    C     0.45005   0.52859   0.01097   0.00000  Uiso   1.00
C50    C     0.52732   0.45121   0.01162   0.00000  Uiso   1.00
C51    C     0.01224   0.01411   0.44886   0.00000  Uiso   1.00
C52    C     0.01305   0.01348   0.52610   0.00000  Uiso   1.00
C53    C     0.99358   0.46696   0.54478   0.00000  Uiso   1.00
C54    C     0.99385   0.54377   0.46700   0.00000  Uiso   1.00
C55    C     0.45084   0.00996   0.01098   0.00000  Uiso   1.00
C56    C     0.52827   0.01044   0.01030   0.00000  Uiso   1.00
C57    C     0.52575   0.01312   0.45010   0.00000  Uiso   1.00
C58    C     0.44836   0.01389   0.52735   0.00000  Uiso   1.00
C59    C     0.01275   0.44797   0.01555   0.00000  Uiso   1.00
C60    C     0.01240   0.52488   0.01677   0.00000  Uiso   1.00
C61    C     0.93692   0.64791   0.06608   0.00000  Uiso   1.00
C62    C     0.65017   0.93606   0.35533   0.00000  Uiso   1.00
C63    C     0.05783   0.35531   0.93708   0.00000  Uiso   1.00
C64    C     0.35242   0.06200   0.65121   0.00000  Uiso   1.00
C65    C     0.05798   0.93585   0.65213   0.00000  Uiso   1.00
C66    C     0.35282   0.65137   0.93577   0.00000  Uiso   1.00
C67    C     0.93635   0.06345   0.35238   0.00000  Uiso   1.00
C68    C     0.65123   0.35532   0.05968   0.00000  Uiso   1.00
C69    C     0.65191   0.05884   0.93444   0.00000  Uiso   1.00
C70    C     0.92509   0.36169   0.66161   0.00000  Uiso   1.00
C71    C     0.35429   0.93437   0.05975   0.00000  Uiso   1.00
C72    C     0.05055   0.66083   0.36203   0.00000  Uiso   1.00
C73    C     0.93927   0.57262   0.06830   0.00000  Uiso   1.00
C74    C     0.57540   0.93839   0.42658   0.00000  Uiso   1.00
C75    C     0.05966   0.42593   0.93997   0.00000  Uiso   1.00
C76    C     0.42368   0.06353   0.57641   0.00000  Uiso   1.00
C77    C     0.05965   0.93808   0.57718   0.00000  Uiso   1.00
C78    C     0.42439   0.57689   0.93753   0.00000  Uiso   1.00
C79    C     0.93886   0.06542   0.42313   0.00000  Uiso   1.00
C80    C     0.57686   0.42699   0.06063   0.00000  Uiso   1.00
C81    C     0.57759   0.05974   0.93611   0.00000  Uiso   1.00
C82    C     0.92305   0.43686   0.59090   0.00000  Uiso   1.00
C83    C     0.42611   0.93594   0.06059   0.00000  Uiso   1.00
C84    C     0.04745   0.59065   0.43756   0.00000  Uiso   1.00
C85    C     0.91146   0.37244   0.40027   0.00000  Uiso   1.00
C86    C     0.97446   0.33785   0.43786   0.00000  Uiso   1.00
C87    C     0.04230   0.37015   0.39565   0.00000  Uiso   1.00
C88    C     0.04844   0.43942   0.31464   0.00000  Uiso   1.00
C89    C     0.98423   0.47263   0.27763   0.00000  Uiso   1.00
C90    C     0.91809   0.44045   0.31838   0.00000  Uiso   1.00
C91    C     0.11446   0.47323   0.27769   0.00000  Uiso   1.00
C92    C     0.17525   0.43981   0.31694   0.00000  Uiso   1.00
C93    C     0.17103   0.36765   0.39571   0.00000  Uiso   1.00
C94    C     0.23209   0.33007   0.43561   0.00000  Uiso   1.00
C95    C     0.29857   0.36361   0.39925   0.00000  Uiso   1.00
C96    C     0.30222   0.43706   0.32163   0.00000  Uiso   1.00
C97    C     0.24268   0.47317   0.28217   0.00000  Uiso   1.00
N1     N     0.10459   0.33716   0.43099   0.00000  Uiso   1.00
N2     N     0.84479   0.34273   0.43947   0.00000  Uiso   1.00
N3     N     0.35897   0.32841   0.43619   0.00000  Uiso   1.00
O1     O     0.20130   0.79203   0.06338   0.00000  Uiso   1.00
O2     O     0.79057   0.20221   0.94497   0.00000  Uiso   1.00
O3     O     0.06182   0.94422   0.20303   0.00000  Uiso   1.00
O4     O     0.94341   0.06391   0.79161   0.00000  Uiso   1.00
O5     O     0.06071   0.20333   0.79355   0.00000  Uiso   1.00
O6     O     0.94203   0.79282   0.20334   0.00000  Uiso   1.00
O7     O     0.20134   0.06304   0.94474   0.00000  Uiso   1.00
O8     O     0.79104   0.94428   0.06314   0.00000  Uiso   1.00
O9     O     0.79080   0.06318   0.20295   0.00000  Uiso   1.00
O10    O     0.20128   0.94491   0.79206   0.00000  Uiso   1.00
O11    O     0.94279   0.20273   0.06386   0.00000  Uiso   1.00
O12    O     0.06178   0.79177   0.94497   0.00000  Uiso   1.00
O13    O     0.94076   0.79357   0.06315   0.00000  Uiso   1.00
O14    O     0.79203   0.94223   0.20442   0.00000  Uiso   1.00
O15    O     0.06090   0.20445   0.94275   0.00000  Uiso   1.00
O16    O     0.20239   0.06308   0.79383   0.00000  Uiso   1.00
O17    O     0.06103   0.94229   0.79368   0.00000  Uiso   1.00
O18    O     0.20300   0.79392   0.94198   0.00000  Uiso   1.00
O19    O     0.94065   0.06220   0.20464   0.00000  Uiso   1.00
O20    O     0.79245   0.20419   0.06263   0.00000  Uiso   1.00
O21    O     0.79279   0.06211   0.94177   0.00000  Uiso   1.00
O22    O     0.93975   0.20470   0.79492   0.00000  Uiso   1.00
O23    O     0.20306   0.94165   0.06255   0.00000  Uiso   1.00
O24    O     0.06050   0.79377   0.20461   0.00000  Uiso   1.00
O25    O     0.15603   0.94837   0.94848   0.00000  Uiso   1.00
O26    O     0.94686   0.15731   0.94896   0.00000  Uiso   1.00
O27    O     0.94693   0.94833   0.15761   0.00000  Uiso   1.00
O28    O     0.94714   0.94823   0.94828   0.00000  Uiso   1.00
O29    O     0.88248   0.03946   0.03973   0.00000  Uiso   1.00
O30    O     0.03815   0.88394   0.03957   0.00000  Uiso   1.00
O31    O     0.03811   0.03949   0.88427   0.00000  Uiso   1.00
O32    O     0.03826   0.03946   0.03994   0.00000  Uiso   1.00
Cl1    Cl    0.33310   0.19669   0.25309   0.00000  Uiso   1.00
Zr1    Zr    0.09167   0.09325   0.90852   0.00000  Uiso   1.00
Zr2    Zr    0.90659   0.90807   0.09335   0.00000  Uiso   1.00
Zr3    Zr    0.90665   0.09309   0.09352   0.00000  Uiso   1.00
Zr4    Zr    0.09184   0.90806   0.90811   0.00000  Uiso   1.00
Zr5    Zr    0.09180   0.90789   0.09340   0.00000  Uiso   1.00
Zr6    Zr    0.90667   0.09305   0.90832   0.00000  Uiso   1.00
loop_
_geom_bond_atom_site_label_1
_geom_bond_atom_site_label_2
_geom_bond_distance
_geom_bond_site_symmetry_2
_ccdc_geom_bond_type
H1     C1      1.090   .     S
H2     C2      1.089   .     S
H3     C3      1.089   .     S
H4     C4      1.090   .     S
H5     C5      1.089   .     S
H6     C6      1.089   .     S
H7     C7      1.089   .     S
H8     C8      1.089   .     S
H9     C9      1.089   .     S
H10    C10     1.090   .     S
H11    C11     1.089   .     S
H12    C12     1.090   .     S
H13    C13     1.090   .     S
H14    C14     1.090   .     S
H15    C15     1.090   .     S
H16    C16     1.090   .     S
H17    C17     1.088   .     S
H18    C18     1.090   .     S
H19    C19     1.090   .     S
H20    C20     1.090   .     S
H21    C21     1.091   .     S
H22    C22     1.090   .     S
H23    C23     1.090   .     S
H24    C24     1.090   .     S
H25    C61     1.089   .     S
H26    C62     1.089   .     S
H27    C63     1.090   .     S
H28    C64     1.089   .     S
H29    C65     1.090   .     S
H30    C66     1.089   .     S
H31    C67     1.089   .     S
H32    C68     1.089   .     S
H33    C69     1.089   .     S
H34    C70     1.089   .     S
H35    C71     1.089   .     S
H36    C72     1.089   .     S
H37    C73     1.090   .     S
H38    C74     1.090   .     S
H39    C75     1.090   .     S
H40    C76     1.090   .     S
H41    C77     1.090   .     S
H42    C78     1.090   .     S
H43    C79     1.090   .     S
H44    C80     1.090   .     S
H45    C81     1.090   .     S
H46    C82     1.089   .     S
H47    C83     1.090   .     S
H48    C84     1.089   .     S
H49    O27     0.971   .     S
H50    O28     0.971   .     S
H51    O25     0.971   .     S
H52    O26     0.971   .     S
H53    C86     1.090   .     S
H54    C89     1.092   .     S
H55    C90     1.091   .     S
H56    C91     1.092   .     S
H57    C94     1.090   .     S
H58    C96     1.090   .     S
H59    C97     1.090   .     S
H60    N2      1.013   .     S
H61    N2      1.013   .     S
H62    N3      1.013   .     S
H63    N3      1.013   .     S
H64    N1      1.020   .     S
C1     C13     1.389   .     S
C1     C37     1.402   .     D
C2     C14     1.389   .     S
C2     C38     1.402   1_556 D
C3     C15     1.389   .     S
C3     C39     1.403   1_565 D
C4     C16     1.390   .     S
C4     C40     1.403   1_655 D
C5     C17     1.387   .     D
C5     C41     1.402   1_455 S
C6     C18     1.388   .     D
C6     C42     1.401   .     S
C7     C19     1.389   .     S
C7     C43     1.403   1_556 D
C8     C20     1.389   .     S
C8     C44     1.402   1_565 D
C9     C21     1.390   .     S
C9     C45     1.403   .     D
C10    C22     1.389   .     S
C10    C46     1.403   1_565 D
C11    C23     1.390   .     S
C11    C47     1.403   1_655 D
C12    C24     1.389   .     S
C12    C48     1.403   1_556 D
C13    C49     1.408   .     D
C14    C50     1.408   1_556 D
C15    C51     1.408   1_565 D
C16    C52     1.408   1_655 D
C17    C53     1.408   1_455 S
C18    C54     1.407   .     S
C19    C55     1.408   1_556 D
C20    C56     1.408   1_565 D
C21    C57     1.408   .     D
C22    C58     1.408   1_565 D
C23    C59     1.408   1_655 D
C24    C60     1.408   1_556 D
C25    C37     1.486   .     S
C25    O1      1.277   .     D
C25    O18     1.278   1_554 S
C26    C38     1.486   .     S
C26    O2      1.277   1_554 S
C26    O20     1.278   .     D
C27    C39     1.486   .     S
C27    O3      1.277   1_545 S
C27    O19     1.278   1_455 D
C28    C40     1.486   .     S
C28    O4      1.277   1_455 D
C28    O17     1.278   1_545 S
C29    C41     1.484   1_455 S
C29    O5      1.277   .     D
C29    O22     1.278   1_455 S
C30    C42     1.485   1_455 S
C30    O6      1.277   1_455 D
C30    O24     1.278   .     S
C31    C43     1.486   .     S
C31    O7      1.277   1_554 S
C31    O23     1.278   1_545 D
C32    C44     1.485   .     S
C32    O8      1.277   1_545 D
C32    O21     1.278   1_554 S
C33    C45     1.486   .     S
C33    O9      1.277   .     D
C33    O14     1.278   1_545 S
C34    C46     1.486   .     S
C34    O10     1.277   1_545 S
C34    O16     1.278   .     D
C35    C47     1.487   .     S
C35    O11     1.277   1_455 S
C35    O15     1.278   1_554 D
C36    C48     1.486   .     S
C36    O12     1.277   1_554 D
C36    O13     1.278   1_455 S
C37    C66     1.402   1_554 S
C38    C2      1.402   1_554 D
C38    C68     1.402   .     S
C39    C3      1.403   1_545 D
C39    C67     1.403   1_455 S
C40    C4      1.403   1_455 D
C40    C65     1.402   1_545 S
C41    C5      1.402   1_655 S
C41    C29     1.484   1_655 S
C41    C70     1.403   .     D
C42    C30     1.485   1_655 S
C42    C72     1.403   1_655 D
C43    C7      1.403   1_554 D
C43    C71     1.403   1_545 S
C44    C8      1.402   1_545 D
C44    C69     1.402   1_554 S
C45    C62     1.402   1_545 S
C46    C10     1.403   1_545 D
C46    C64     1.403   .     S
C47    C11     1.403   1_455 D
C47    C63     1.402   1_554 S
C48    C12     1.403   1_554 D
C48    C61     1.403   1_455 S
C49    C50     1.470   .     S
C49    C78     1.408   1_554 S
C50    C14     1.408   1_554 D
C50    C80     1.408   .     S
C51    C15     1.408   1_545 D
C51    C52     1.470   .     S
C51    C79     1.408   1_455 S
C52    C16     1.408   1_455 D
C52    C77     1.408   1_545 S
C53    C17     1.408   1_655 S
C53    C54     1.470   .     S
C53    C82     1.408   .     D
C54    C84     1.409   1_655 D
C55    C19     1.408   1_554 D
C55    C56     1.470   .     S
C55    C83     1.408   1_545 S
C56    C20     1.408   1_545 D
C56    C81     1.408   1_554 S
C57    C58     1.470   .     S
C57    C74     1.408   1_545 S
C58    C22     1.408   1_545 D
C58    C76     1.408   .     S
C59    C23     1.408   1_455 D
C59    C60     1.471   .     S
C59    C75     1.408   1_554 S
C60    C24     1.408   1_554 D
C60    C73     1.408   1_455 S
C61    C48     1.403   1_655 S
C61    C73     1.389   .     D
C62    C45     1.402   1_565 S
C62    C74     1.389   .     D
C63    C47     1.402   1_556 S
C63    C75     1.389   .     D
C64    C76     1.389   .     D
C65    C40     1.402   1_565 S
C65    C77     1.389   .     D
C66    C37     1.402   1_556 S
C66    C78     1.389   .     D
C67    C39     1.403   1_655 S
C67    C79     1.389   .     D
C68    C80     1.389   .     D
C69    C44     1.402   1_556 S
C69    C81     1.389   .     D
C70    C82     1.388   .     S
C71    C43     1.403   1_565 S
C71    C83     1.389   .     D
C72    C42     1.403   1_455 D
C72    C84     1.387   .     S
C73    C60     1.408   1_655 S
C74    C57     1.408   1_565 S
C75    C59     1.408   1_556 S
C77    C52     1.408   1_565 S
C78    C49     1.408   1_556 S
C79    C51     1.408   1_655 S
C81    C56     1.408   1_556 S
C83    C55     1.408   1_565 S
C84    C54     1.409   1_455 D
C85    C86     1.406   .     S
C85    C90     1.437   .     S
C85    N2      1.353   .     D
C86    C87     1.396   1_655 D
C87    C86     1.396   1_455 D
C87    C88     1.437   .     S
C87    N1      1.371   .     S
C88    C89     1.424   1_455 S
C88    C91     1.398   .     D
C89    C88     1.424   1_655 S
C89    C90     1.370   .     D
C91    C92     1.397   .     S
C92    C93     1.438   .     D
C92    C97     1.424   .     S
C93    C94     1.394   .     S
C93    N1      1.370   .     S
C94    C95     1.405   .     D
C95    C96     1.437   .     S
C95    N3      1.352   .     S
C96    C97     1.368   .     D
O1     Zr5     2.235   .     S
O2     C26     1.277   1_556 S
O2     Zr6     2.234   .     S
O3     C27     1.277   1_565 S
O3     Zr5     2.237   .     S
O4     C28     1.277   1_655 D
O4     Zr6     2.238   .     S
O5     Zr1     2.233   .     S
O6     C30     1.277   1_655 D
O6     Zr2     2.231   .     S
O7     C31     1.277   1_556 S
O7     Zr1     2.235   .     S
O8     C32     1.277   1_565 D
O8     Zr2     2.232   .     S
O9     Zr3     2.234   .     S
O10    C34     1.277   1_565 S
O10    Zr4     2.238   .     S
O11    C35     1.277   1_655 S
O11    Zr3     2.237   .     S
O12    C36     1.277   1_556 D
O12    Zr4     2.240   .     S
O13    C36     1.278   1_655 S
O13    Zr2     2.226   .     S
O14    C33     1.278   1_565 S
O14    Zr2     2.232   .     S
O15    C35     1.278   1_556 D
O15    Zr1     2.235   .     S
O16    Zr1     2.229   .     S
O17    C28     1.278   1_565 S
O17    Zr4     2.231   .     S
O18    C25     1.278   1_556 S
O18    Zr4     2.229   .     S
O19    C27     1.278   1_655 D
O19    Zr3     2.230   .     S
O20    Zr3     2.229   .     S
O21    C32     1.278   1_556 S
O21    Zr6     2.227   .     S
O22    C29     1.278   1_655 S
O22    Zr6     2.225   .     S
O23    C31     1.278   1_565 D
O23    Zr5     2.230   .     S
O24    Zr5     2.231   .     S
O25    Zr1     2.264   1_565 S
O25    Zr4     2.264   .     S
O25    Zr5     2.265   1_556 S
O26    Zr1     2.263   1_655 S
O26    Zr3     2.259   1_556 S
O26    Zr6     2.267   .     S
O27    Zr2     2.264   .     S
O27    Zr3     2.262   1_565 S
O27    Zr5     2.264   1_655 S
O28    Zr2     2.267   1_556 S
O28    Zr4     2.262   1_655 S
O28    Zr6     2.264   1_565 S
O29    Zr2     2.065   1_545 S
O29    Zr3     2.068   .     S
O29    Zr6     2.065   1_554 S
O30    Zr2     2.068   1_455 S
O30    Zr4     2.066   1_554 S
O30    Zr5     2.066   .     S
O31    Zr1     2.068   .     S
O31    Zr4     2.066   1_545 S
O31    Zr6     2.066   1_455 S
O32    Zr1     2.065   1_554 S
O32    Zr3     2.068   1_455 S
O32    Zr5     2.067   1_545 S
Zr1    O25     2.264   1_545 S
Zr1    O26     2.263   1_455 S
Zr1    O32     2.065   1_556 S
Zr2    O28     2.267   1_554 S
Zr2    O29     2.065   1_565 S
Zr2    O30     2.068   1_655 S
Zr3    O27     2.262   1_545 S
Zr3    O32     2.068   1_655 S
Zr3    O26     2.259   1_554 S
Zr4    O30     2.066   1_556 S
Zr4    O28     2.262   1_455 S
Zr4    O31     2.066   1_565 S
Zr5    O27     2.264   1_455 S
Zr5    O32     2.067   1_565 S
Zr5    O25     2.265   1_554 S
Zr6    O28     2.264   1_545 S
Zr6    O29     2.065   1_556 S
Zr6    O31     2.066   1_655 S
