# Supplementary material for: Zirconium-Based Metal–Organic Frameworks as Acriflavine Cargos in the Battle against Coronaviruses—A Theoretical and Experimental Approach
Source: ACS Appl Mater Interfaces. 2022 Jun 14;14(25):28615–27. doi: 10.1021/acsami.2c06420 (PMC9212192; doi:10.1021/acsami.2c06420)
Supplement: Supplementary file 2 — am2c06420_si_002.zip [file am2c06420_si_002.zip › water/MOF-808_3,6-diaminoacridine_str1/POSCAR.cif]

data_POSCAR
_audit_creation_date              2022-05-04
_audit_creation_method            'Mat'
_symmetry_space_group_name_H-M    'P1'
_symmetry_Int_Tables_number       1
_symmetry_cell_setting            triclinic
loop_
_symmetry_equiv_pos_as_xyz
  x,y,z
_cell_length_a                    25.0010
_cell_length_b                    25.0000
_cell_length_c                    24.9970
_cell_angle_alpha                 59.7000
_cell_angle_beta                  59.7200
_cell_angle_gamma                 59.7700
loop_
_atom_site_label
_atom_site_type_symbol
_atom_site_fract_x
_atom_site_fract_y
_atom_site_fract_z
_atom_site_U_iso_or_equiv
_atom_site_adp_type
_atom_site_occupancy
H1     H     0.90812   0.79109   0.37352   0.00000  Uiso   1.00
H2     H     0.76912   0.93063   0.37335   0.00000  Uiso   1.00
H3     H     0.59795   0.61740   0.68638   0.00000  Uiso   1.00
H4     H     0.59807   0.61405   0.54683   0.00000  Uiso   1.00
H5     H     0.59699   0.92831   0.54713   0.00000  Uiso   1.00
H6     H     0.59767   0.78908   0.68766   0.00000  Uiso   1.00
H7     H     0.90962   0.61820   0.37344   0.00000  Uiso   1.00
H8     H     0.76914   0.61854   0.37227   0.00000  Uiso   1.00
H9     H     0.77118   0.61699   0.68468   0.00000  Uiso   1.00
H10    H     0.91051   0.61722   0.54568   0.00000  Uiso   1.00
H11    H     0.59682   0.93003   0.37417   0.00000  Uiso   1.00
H12    H     0.59510   0.78987   0.37690   0.00000  Uiso   1.00
H13    H     0.78907   0.93323   0.86185   0.00000  Uiso   1.00
H14    H     0.91149   0.81058   0.86165   0.00000  Uiso   1.00
H15    H     0.08586   0.10542   0.68898   0.00000  Uiso   1.00
H16    H     0.08655   0.10307   0.56688   0.00000  Uiso   1.00
H17    H     0.08314   0.80957   0.86373   0.00000  Uiso   1.00
H18    H     0.08503   0.93259   0.86211   0.00000  Uiso   1.00
H19    H     0.79044   0.10547   0.68802   0.00000  Uiso   1.00
H20    H     0.91378   0.10560   0.56552   0.00000  Uiso   1.00
H21    H     0.91236   0.10548   0.86129   0.00000  Uiso   1.00
H22    H     0.78955   0.10588   0.86048   0.00000  Uiso   1.00
H23    H     0.08585   0.80980   0.69004   0.00000  Uiso   1.00
H24    H     0.08512   0.93128   0.56750   0.00000  Uiso   1.00
H25    H     0.06969   0.85578   0.39509   0.00000  Uiso   1.00
H26    H     0.61961   0.85492   0.84659   0.00000  Uiso   1.00
H27    H     0.83468   0.09038   0.39541   0.00000  Uiso   1.00
H28    H     0.83549   0.63925   0.84641   0.00000  Uiso   1.00
H29    H     0.61932   0.08969   0.61145   0.00000  Uiso   1.00
H30    H     0.07031   0.63972   0.61130   0.00000  Uiso   1.00
H31    H     0.34787   0.85799   0.84636   0.00000  Uiso   1.00
H32    H     0.35207   0.84603   0.40131   0.00000  Uiso   1.00
H33    H     0.34839   0.64102   0.85199   0.00000  Uiso   1.00
H34    H     0.34962   0.08603   0.39474   0.00000  Uiso   1.00
H35    H     0.34700   0.63271   0.62819   0.00000  Uiso   1.00
H36    H     0.34813   0.09068   0.60859   0.00000  Uiso   1.00
H37    H     0.61952   0.36882   0.84437   0.00000  Uiso   1.00
H38    H     0.07239   0.36919   0.39502   0.00000  Uiso   1.00
H39    H     0.07080   0.36777   0.61122   0.00000  Uiso   1.00
H40    H     0.62294   0.37341   0.60403   0.00000  Uiso   1.00
H41    H     0.83461   0.36796   0.84574   0.00000  Uiso   1.00
H42    H     0.83952   0.37077   0.39303   0.00000  Uiso   1.00
H43    H     0.06706   0.63912   0.12679   0.00000  Uiso   1.00
H44    H     0.61835   0.09193   0.12505   0.00000  Uiso   1.00
H45    H     0.06881   0.85476   0.12432   0.00000  Uiso   1.00
H46    H     0.61652   0.85779   0.12758   0.00000  Uiso   1.00
H47    H     0.83473   0.09083   0.12328   0.00000  Uiso   1.00
H48    H     0.83060   0.64094   0.12880   0.00000  Uiso   1.00
H49    H     0.71287   0.95609   0.71254   0.00000  Uiso   1.00
H50    H     0.93609   0.95667   0.48864   0.00000  Uiso   1.00
H51    H     0.78772   0.80762   0.56412   0.00000  Uiso   1.00
H52    H     0.93655   0.73292   0.71238   0.00000  Uiso   1.00
H53    H     0.71385   0.30889   0.71040   0.00000  Uiso   1.00
H54    H     0.93668   0.30757   0.71186   0.00000  Uiso   1.00
H55    H     0.93856   0.30861   0.48770   0.00000  Uiso   1.00
H56    H     0.78893   0.53141   0.56254   0.00000  Uiso   1.00
H57    H     0.51150   0.80602   0.56606   0.00000  Uiso   1.00
H58    H     0.28927   0.95231   0.49082   0.00000  Uiso   1.00
H59    H     0.78560   0.80898   0.28817   0.00000  Uiso   1.00
H60    H     0.71084   0.95798   0.06519   0.00000  Uiso   1.00
H61    H     0.28815   0.73154   0.71795   0.00000  Uiso   1.00
H62    H     0.28765   0.95682   0.71231   0.00000  Uiso   1.00
H63    H     0.93348   0.73324   0.06619   0.00000  Uiso   1.00
H64    H     0.93513   0.95643   0.06381   0.00000  Uiso   1.00
H65    H     0.70153   0.40697   0.40422   0.00000  Uiso   1.00
H66    H     0.71007   0.63573   0.28108   0.00000  Uiso   1.00
H67    H     0.80421   0.54293   0.24659   0.00000  Uiso   1.00
H68    H     0.59353   0.67754   0.35168   0.00000  Uiso   1.00
H69    H     0.48341   0.48106   0.53807   0.00000  Uiso   1.00
H70    H     0.37357   0.68893   0.50181   0.00000  Uiso   1.00
H71    H     0.47460   0.71553   0.41905   0.00000  Uiso   1.00
H72    H     0.80354   0.37615   0.31585   0.00000  Uiso   1.00
H73    H     0.84275   0.43157   0.25428   0.00000  Uiso   1.00
H74    H     0.36479   0.52341   0.58869   0.00000  Uiso   1.00
H75    H     0.32168   0.60597   0.56829   0.00000  Uiso   1.00
C1     C     0.90167   0.74481   0.30006   0.00000  Uiso   1.00
C2     C     0.91022   0.70779   0.36583   0.00000  Uiso   1.00
C3     C     0.72311   0.92326   0.50013   0.00000  Uiso   1.00
C4     C     0.68615   0.93102   0.46336   0.00000  Uiso   1.00
C5     C     0.52367   0.74319   0.68178   0.00000  Uiso   1.00
C6     C     0.59012   0.70630   0.68864   0.00000  Uiso   1.00
C7     C     0.72509   0.54322   0.49855   0.00000  Uiso   1.00
C8     C     0.68693   0.60887   0.46250   0.00000  Uiso   1.00
C9     C     0.52341   0.92217   0.50083   0.00000  Uiso   1.00
C10    C     0.58925   0.93057   0.46377   0.00000  Uiso   1.00
C11    C     0.72421   0.74294   0.68011   0.00000  Uiso   1.00
C12    C     0.68752   0.70606   0.68771   0.00000  Uiso   1.00
C13    C     0.90471   0.54357   0.49913   0.00000  Uiso   1.00
C14    C     0.91171   0.61002   0.46255   0.00000  Uiso   1.00
C15    C     0.72117   0.74530   0.30098   0.00000  Uiso   1.00
C16    C     0.68502   0.70744   0.36692   0.00000  Uiso   1.00
C17    C     0.72462   0.54357   0.67853   0.00000  Uiso   1.00
C18    C     0.68772   0.60947   0.68687   0.00000  Uiso   1.00
C19    C     0.90335   0.74391   0.49955   0.00000  Uiso   1.00
C20    C     0.91092   0.70723   0.46265   0.00000  Uiso   1.00
C21    C     0.72250   0.92491   0.29972   0.00000  Uiso   1.00
C22    C     0.68595   0.93201   0.36608   0.00000  Uiso   1.00
C23    C     0.52323   0.74087   0.50334   0.00000  Uiso   1.00
C24    C     0.58895   0.70491   0.46515   0.00000  Uiso   1.00
C25    C     0.79180   0.98055   0.73649   0.00000  Uiso   1.00
C26    C     0.78868   0.01611   0.77173   0.00000  Uiso   1.00
C27    C     0.95810   0.81209   0.93809   0.00000  Uiso   1.00
C28    C     0.99401   0.80905   0.87016   0.00000  Uiso   1.00
C29    C     0.16069   0.98029   0.73706   0.00000  Uiso   1.00
C30    C     0.09292   0.01590   0.77244   0.00000  Uiso   1.00
C31    C     0.96205   0.18013   0.56749   0.00000  Uiso   1.00
C32    C     0.99698   0.11187   0.56518   0.00000  Uiso   1.00
C33    C     0.16020   0.81102   0.73930   0.00000  Uiso   1.00
C34    C     0.09199   0.80862   0.77379   0.00000  Uiso   1.00
C35    C     0.95950   0.98029   0.93685   0.00000  Uiso   1.00
C36    C     0.99548   0.01586   0.86921   0.00000  Uiso   1.00
C37    C     0.79261   0.18093   0.73513   0.00000  Uiso   1.00
C38    C     0.78903   0.11315   0.77096   0.00000  Uiso   1.00
C39    C     0.96056   0.98051   0.56788   0.00000  Uiso   1.00
C40    C     0.99619   0.01530   0.56538   0.00000  Uiso   1.00
C41    C     0.96072   0.18064   0.73612   0.00000  Uiso   1.00
C42    C     0.99601   0.11293   0.77200   0.00000  Uiso   1.00
C43    C     0.79054   0.98126   0.93696   0.00000  Uiso   1.00
C44    C     0.78812   0.01639   0.86874   0.00000  Uiso   1.00
C45    C     0.96057   0.81212   0.73663   0.00000  Uiso   1.00
C46    C     0.99547   0.80917   0.77250   0.00000  Uiso   1.00
C47    C     0.16117   0.97773   0.56971   0.00000  Uiso   1.00
C48    C     0.09335   0.01380   0.56627   0.00000  Uiso   1.00
C49    C     0.91045   0.73994   0.39801   0.00000  Uiso   1.00
C50    C     0.71827   0.93200   0.39825   0.00000  Uiso   1.00
C51    C     0.62263   0.64177   0.68806   0.00000  Uiso   1.00
C52    C     0.62203   0.63981   0.49599   0.00000  Uiso   1.00
C53    C     0.62149   0.93066   0.49598   0.00000  Uiso   1.00
C54    C     0.62245   0.73833   0.68879   0.00000  Uiso   1.00
C55    C     0.91129   0.64272   0.39796   0.00000  Uiso   1.00
C56    C     0.71825   0.64238   0.39781   0.00000  Uiso   1.00
C57    C     0.72004   0.64153   0.68709   0.00000  Uiso   1.00
C58    C     0.91182   0.64215   0.49483   0.00000  Uiso   1.00
C59    C     0.62136   0.93166   0.39871   0.00000  Uiso   1.00
C60    C     0.62031   0.73867   0.40044   0.00000  Uiso   1.00
C61    C     0.78829   0.98390   0.83664   0.00000  Uiso   1.00
C62    C     0.96230   0.80932   0.83724   0.00000  Uiso   1.00
C63    C     0.06082   0.08062   0.73978   0.00000  Uiso   1.00
C64    C     0.06146   0.07868   0.56581   0.00000  Uiso   1.00
C65    C     0.05880   0.80877   0.83842   0.00000  Uiso   1.00
C66    C     0.06034   0.98343   0.83715   0.00000  Uiso   1.00
C67    C     0.78908   0.08075   0.73888   0.00000  Uiso   1.00
C68    C     0.96432   0.08013   0.56503   0.00000  Uiso   1.00
C69    C     0.96326   0.08063   0.83668   0.00000  Uiso   1.00
C70    C     0.78856   0.08097   0.83586   0.00000  Uiso   1.00
C71    C     0.06033   0.80890   0.74075   0.00000  Uiso   1.00
C72    C     0.06067   0.98209   0.56614   0.00000  Uiso   1.00
C73    C     0.02228   0.68299   0.12483   0.00000  Uiso   1.00
C74    C     0.66301   0.04475   0.61462   0.00000  Uiso   1.00
C75    C     0.34631   0.86029   0.80178   0.00000  Uiso   1.00
C76    C     0.84167   0.36841   0.43732   0.00000  Uiso   1.00
C77    C     0.34786   0.04152   0.43906   0.00000  Uiso   1.00
C78    C     0.83869   0.68293   0.80135   0.00000  Uiso   1.00
C79    C     0.02587   0.36624   0.61424   0.00000  Uiso   1.00
C80    C     0.66036   0.86056   0.12546   0.00000  Uiso   1.00
C81    C     0.66343   0.36721   0.79953   0.00000  Uiso   1.00
C82    C     0.02475   0.85884   0.43884   0.00000  Uiso   1.00
C83    C     0.83767   0.04584   0.12198   0.00000  Uiso   1.00
C84    C     0.34715   0.67811   0.62558   0.00000  Uiso   1.00
C85    C     0.66182   0.04677   0.12343   0.00000  Uiso   1.00
C86    C     0.02530   0.68336   0.61436   0.00000  Uiso   1.00
C87    C     0.34926   0.85158   0.44395   0.00000  Uiso   1.00
C88    C     0.83821   0.36636   0.80058   0.00000  Uiso   1.00
C89    C     0.34658   0.68393   0.80631   0.00000  Uiso   1.00
C90    C     0.83798   0.04535   0.43909   0.00000  Uiso   1.00
C91    C     0.66566   0.36963   0.61021   0.00000  Uiso   1.00
C92    C     0.02370   0.85818   0.12282   0.00000  Uiso   1.00
C93    C     0.02720   0.36731   0.43851   0.00000  Uiso   1.00
C94    C     0.66325   0.85806   0.80152   0.00000  Uiso   1.00
C95    C     0.83468   0.68432   0.12624   0.00000  Uiso   1.00
C96    C     0.34651   0.04524   0.61283   0.00000  Uiso   1.00
C97    C     0.75794   0.46884   0.32237   0.00000  Uiso   1.00
C98    C     0.70362   0.45679   0.37748   0.00000  Uiso   1.00
C99    C     0.64822   0.50892   0.39771   0.00000  Uiso   1.00
C100   C     0.65022   0.57545   0.36123   0.00000  Uiso   1.00
C101   C     0.70828   0.58577   0.30763   0.00000  Uiso   1.00
C102   C     0.76042   0.53455   0.28842   0.00000  Uiso   1.00
C103   C     0.59381   0.62686   0.37855   0.00000  Uiso   1.00
C104   C     0.53694   0.61389   0.42865   0.00000  Uiso   1.00
C105   C     0.53955   0.54585   0.46319   0.00000  Uiso   1.00
C106   C     0.48145   0.53224   0.51227   0.00000  Uiso   1.00
C107   C     0.42205   0.58262   0.52519   0.00000  Uiso   1.00
C108   C     0.42021   0.64979   0.49092   0.00000  Uiso   1.00
C109   C     0.47619   0.66442   0.44496   0.00000  Uiso   1.00
N1     N     0.59455   0.49517   0.44841   0.00000  Uiso   1.00
N2     N     0.81032   0.41913   0.30027   0.00000  Uiso   1.00
N3     N     0.36510   0.56975   0.57147   0.00000  Uiso   1.00
O1     O     0.89661   0.71404   0.27571   0.00000  Uiso   1.00
O2     O     0.96879   0.67490   0.16960   0.00000  Uiso   1.00
O3     O     0.69239   0.91849   0.56058   0.00000  Uiso   1.00
O4     O     0.65461   0.99138   0.63213   0.00000  Uiso   1.00
O5     O     0.49851   0.80359   0.67686   0.00000  Uiso   1.00
O6     O     0.39105   0.87717   0.74819   0.00000  Uiso   1.00
O7     O     0.78561   0.51917   0.46748   0.00000  Uiso   1.00
O8     O     0.85875   0.41273   0.42938   0.00000  Uiso   1.00
O9     O     0.49900   0.91671   0.47040   0.00000  Uiso   1.00
O10    O     0.39263   0.98793   0.43146   0.00000  Uiso   1.00
O11    O     0.78459   0.71223   0.67538   0.00000  Uiso   1.00
O12    O     0.85612   0.67449   0.74803   0.00000  Uiso   1.00
O13    O     0.90023   0.51810   0.55948   0.00000  Uiso   1.00
O14    O     0.97254   0.41080   0.63162   0.00000  Uiso   1.00
O15    O     0.69020   0.80576   0.27642   0.00000  Uiso   1.00
O16    O     0.65216   0.87783   0.16970   0.00000  Uiso   1.00
O17    O     0.69384   0.51899   0.67378   0.00000  Uiso   1.00
O18    O     0.65532   0.41218   0.74613   0.00000  Uiso   1.00
O19    O     0.89864   0.80432   0.46875   0.00000  Uiso   1.00
O20    O     0.97142   0.87613   0.43053   0.00000  Uiso   1.00
O21    O     0.78284   0.92035   0.27427   0.00000  Uiso   1.00
O22    O     0.85486   0.99258   0.16677   0.00000  Uiso   1.00
O23    O     0.49904   0.71006   0.56400   0.00000  Uiso   1.00
O24    O     0.39232   0.67126   0.64070   0.00000  Uiso   1.00
O25    O     0.79330   0.01221   0.67696   0.00000  Uiso   1.00
O26    O     0.71571   0.05240   0.60055   0.00000  Uiso   1.00
O27    O     0.98975   0.81322   0.96443   0.00000  Uiso   1.00
O28    O     0.03016   0.73560   0.07798   0.00000  Uiso   1.00
O29    O     0.18695   0.92100   0.76935   0.00000  Uiso   1.00
O30    O     0.29998   0.84602   0.80998   0.00000  Uiso   1.00
O31    O     0.90276   0.20705   0.56841   0.00000  Uiso   1.00
O32    O     0.82745   0.32176   0.49006   0.00000  Uiso   1.00
O33    O     0.18773   0.81096   0.68028   0.00000  Uiso   1.00
O34    O     0.30217   0.73098   0.60823   0.00000  Uiso   1.00
O35    O     0.89992   0.01215   0.96281   0.00000  Uiso   1.00
O36    O     0.82371   0.05332   0.07575   0.00000  Uiso   1.00
O37    O     0.79421   0.20691   0.76680   0.00000  Uiso   1.00
O38    O     0.71608   0.32052   0.80728   0.00000  Uiso   1.00
O39    O     0.99220   0.92110   0.56907   0.00000  Uiso   1.00
O40    O     0.03236   0.84488   0.49153   0.00000  Uiso   1.00
O41    O     0.99269   0.20672   0.67656   0.00000  Uiso   1.00
O42    O     0.03354   0.32003   0.60016   0.00000  Uiso   1.00
O43    O     0.79149   0.92192   0.96395   0.00000  Uiso   1.00
O44    O     0.71305   0.84630   0.07894   0.00000  Uiso   1.00
O45    O     0.90110   0.81342   0.76824   0.00000  Uiso   1.00
O46    O     0.82471   0.73567   0.80883   0.00000  Uiso   1.00
O47    O     0.18759   0.00963   0.57041   0.00000  Uiso   1.00
O48    O     0.30124   0.04980   0.49161   0.00000  Uiso   1.00
O49    O     0.79221   0.01299   0.96283   0.00000  Uiso   1.00
O50    O     0.71465   0.05396   0.07657   0.00000  Uiso   1.00
O51    O     0.99244   0.81378   0.67709   0.00000  Uiso   1.00
O52    O     0.03275   0.73614   0.60042   0.00000  Uiso   1.00
O53    O     0.18725   0.91796   0.57230   0.00000  Uiso   1.00
O54    O     0.30261   0.83818   0.49705   0.00000  Uiso   1.00
O55    O     0.90104   0.20685   0.76754   0.00000  Uiso   1.00
O56    O     0.82436   0.32011   0.80795   0.00000  Uiso   1.00
O57    O     0.18548   0.81362   0.77092   0.00000  Uiso   1.00
O58    O     0.29932   0.73674   0.81274   0.00000  Uiso   1.00
O59    O     0.90113   0.01239   0.56934   0.00000  Uiso   1.00
O60    O     0.82435   0.05281   0.49175   0.00000  Uiso   1.00
O61    O     0.79457   0.20733   0.67549   0.00000  Uiso   1.00
O62    O     0.71822   0.32248   0.59736   0.00000  Uiso   1.00
O63    O     0.99078   0.92055   0.96317   0.00000  Uiso   1.00
O64    O     0.03107   0.84409   0.07673   0.00000  Uiso   1.00
O65    O     0.99382   0.20606   0.56902   0.00000  Uiso   1.00
O66    O     0.03442   0.32028   0.49127   0.00000  Uiso   1.00
O67    O     0.79346   0.92099   0.76831   0.00000  Uiso   1.00
O68    O     0.71602   0.84415   0.80890   0.00000  Uiso   1.00
O69    O     0.89850   0.81404   0.96434   0.00000  Uiso   1.00
O70    O     0.82105   0.73707   0.07945   0.00000  Uiso   1.00
O71    O     0.18683   0.01143   0.67714   0.00000  Uiso   1.00
O72    O     0.30030   0.05214   0.59925   0.00000  Uiso   1.00
O73    O     0.89918   0.71287   0.55983   0.00000  Uiso   1.00
O74    O     0.97208   0.67486   0.63160   0.00000  Uiso   1.00
O75    O     0.69140   0.92078   0.27500   0.00000  Uiso   1.00
O76    O     0.65310   0.99365   0.16856   0.00000  Uiso   1.00
O77    O     0.49785   0.80125   0.47259   0.00000  Uiso   1.00
O78    O     0.39276   0.87078   0.43417   0.00000  Uiso   1.00
O79    O     0.78497   0.51833   0.67390   0.00000  Uiso   1.00
O80    O     0.85593   0.41092   0.74728   0.00000  Uiso   1.00
O81    O     0.49805   0.91808   0.56106   0.00000  Uiso   1.00
O82    O     0.39092   0.99218   0.63094   0.00000  Uiso   1.00
O83    O     0.78151   0.71469   0.27552   0.00000  Uiso   1.00
O84    O     0.85259   0.67554   0.17025   0.00000  Uiso   1.00
O85    O     0.90066   0.51879   0.46805   0.00000  Uiso   1.00
O86    O     0.97409   0.41227   0.42988   0.00000  Uiso   1.00
O87    O     0.69321   0.80318   0.67587   0.00000  Uiso   1.00
O88    O     0.65475   0.87538   0.74826   0.00000  Uiso   1.00
O89    O     0.69475   0.51796   0.55913   0.00000  Uiso   1.00
O90    O     0.65645   0.41280   0.62951   0.00000  Uiso   1.00
O91    O     0.89706   0.80517   0.27473   0.00000  Uiso   1.00
O92    O     0.97043   0.87599   0.16726   0.00000  Uiso   1.00
O93    O     0.78337   0.91903   0.46909   0.00000  Uiso   1.00
O94    O     0.85515   0.99207   0.43076   0.00000  Uiso   1.00
O95    O     0.49855   0.71201   0.67826   0.00000  Uiso   1.00
O96    O     0.39177   0.67471   0.75351   0.00000  Uiso   1.00
O97    O     0.90700   0.76986   0.08274   0.00000  Uiso   1.00
O98    O     0.74938   0.92945   0.68585   0.00000  Uiso   1.00
O99    O     0.30479   0.92953   0.68632   0.00000  Uiso   1.00
O100   O     0.91171   0.32529   0.52426   0.00000  Uiso   1.00
O101   O     0.30583   0.92629   0.52747   0.00000  Uiso   1.00
O102   O     0.90989   0.76938   0.68568   0.00000  Uiso   1.00
O103   O     0.91029   0.32469   0.68495   0.00000  Uiso   1.00
O104   O     0.74728   0.93112   0.08202   0.00000  Uiso   1.00
O105   O     0.75050   0.32548   0.68406   0.00000  Uiso   1.00
O106   O     0.90946   0.92993   0.52521   0.00000  Uiso   1.00
O107   O     0.90822   0.92998   0.08104   0.00000  Uiso   1.00
O108   O     0.30513   0.76792   0.69026   0.00000  Uiso   1.00
O109   O     0.79351   0.93264   0.56985   0.00000  Uiso   1.00
O110   O     0.91062   0.81416   0.15083   0.00000  Uiso   1.00
O111   O     0.37377   0.81318   0.69137   0.00000  Uiso   1.00
O112   O     0.79565   0.39441   0.56836   0.00000  Uiso   1.00
O113   O     0.37455   0.81085   0.57372   0.00000  Uiso   1.00
O114   O     0.79206   0.93375   0.15023   0.00000  Uiso   1.00
O115   O     0.79447   0.39394   0.68768   0.00000  Uiso   1.00
O116   O     0.91260   0.81389   0.56966   0.00000  Uiso   1.00
O117   O     0.91406   0.39383   0.56881   0.00000  Uiso   1.00
O118   O     0.79121   0.81507   0.15146   0.00000  Uiso   1.00
O119   O     0.79391   0.81348   0.68886   0.00000  Uiso   1.00
O120   O     0.37415   0.93101   0.57082   0.00000  Uiso   1.00
O121   O     0.80145   0.82486   0.24044   0.00000  Uiso   1.00
O122   O     0.80356   0.82347   0.57988   0.00000  Uiso   1.00
O123   O     0.46381   0.82185   0.58211   0.00000  Uiso   1.00
O124   O     0.80496   0.48371   0.57842   0.00000  Uiso   1.00
O125   O     0.87269   0.89274   0.64860   0.00000  Uiso   1.00
O126   O     0.87068   0.89320   0.03254   0.00000  Uiso   1.00
O127   O     0.25582   0.89107   0.65083   0.00000  Uiso   1.00
O128   O     0.87386   0.27568   0.64757   0.00000  Uiso   1.00
Zr1    Zr    0.86474   0.74588   0.19205   0.00000  Uiso   1.00
Zr2    Zr    0.72491   0.88700   0.64371   0.00000  Uiso   1.00
Zr3    Zr    0.41425   0.88686   0.64448   0.00000  Uiso   1.00
Zr4    Zr    0.86911   0.43502   0.49970   0.00000  Uiso   1.00
Zr5    Zr    0.41501   0.88432   0.50343   0.00000  Uiso   1.00
Zr6    Zr    0.86753   0.74486   0.64343   0.00000  Uiso   1.00
Zr7    Zr    0.86822   0.43411   0.64249   0.00000  Uiso   1.00
Zr8    Zr    0.72289   0.88891   0.19164   0.00000  Uiso   1.00
Zr9    Zr    0.72624   0.43483   0.64192   0.00000  Uiso   1.00
Zr10   Zr    0.86702   0.88748   0.50099   0.00000  Uiso   1.00
Zr11   Zr    0.86571   0.88815   0.19054   0.00000  Uiso   1.00
Zr12   Zr    0.41490   0.74321   0.64761   0.00000  Uiso   1.00
Zr13   Zr    0.81912   0.98126   0.59512   0.00000  Uiso   1.00
Zr14   Zr    0.95918   0.83920   0.05094   0.00000  Uiso   1.00
Zr15   Zr    0.27369   0.83898   0.73959   0.00000  Uiso   1.00
Zr16   Zr    0.82093   0.29472   0.59351   0.00000  Uiso   1.00
Zr17   Zr    0.27503   0.83590   0.59896   0.00000  Uiso   1.00
Zr18   Zr    0.81773   0.98198   0.05016   0.00000  Uiso   1.00
Zr19   Zr    0.81974   0.29405   0.73602   0.00000  Uiso   1.00
Zr20   Zr    0.96120   0.83939   0.59505   0.00000  Uiso   1.00
Zr21   Zr    0.96244   0.29386   0.59438   0.00000  Uiso   1.00
Zr22   Zr    0.81667   0.84024   0.05171   0.00000  Uiso   1.00
Zr23   Zr    0.81930   0.83908   0.73733   0.00000  Uiso   1.00
Zr24   Zr    0.27431   0.97949   0.59583   0.00000  Uiso   1.00
loop_
_geom_bond_atom_site_label_1
_geom_bond_atom_site_label_2
_geom_bond_distance
_geom_bond_site_symmetry_2
_ccdc_geom_bond_type
H1     C49     1.088   .     S
H2     C50     1.088   .     S
H3     C51     1.088   .     S
H4     C52     1.088   .     S
H5     C53     1.088   .     S
H6     C54     1.088   .     S
H7     C55     1.088   .     S
H8     C56     1.088   .     S
H9     C57     1.088   .     S
H10    C58     1.088   .     S
H11    C59     1.088   .     S
H12    C60     1.088   .     S
H13    C61     1.088   .     S
H14    C62     1.088   .     S
H15    C63     1.088   .     S
H16    C64     1.088   .     S
H17    C65     1.088   .     S
H18    C66     1.088   .     S
H19    C67     1.088   .     S
H20    C68     1.088   .     S
H21    C69     1.088   .     S
H22    C70     1.088   .     S
H23    C71     1.088   .     S
H24    C72     1.088   .     S
H25    C82     1.106   .     S
H26    C94     1.106   .     S
H27    C90     1.106   .     S
H28    C78     1.106   .     S
H29    C74     1.106   .     S
H30    C86     1.106   .     S
H31    C75     1.106   .     S
H32    C87     1.106   .     S
H33    C89     1.106   .     S
H34    C77     1.106   .     S
H35    C84     1.105   .     S
H36    C96     1.106   .     S
H37    C81     1.106   .     S
H38    C93     1.106   .     S
H39    C79     1.106   .     S
H40    C91     1.106   .     S
H41    C88     1.106   .     S
H42    C76     1.106   .     S
H43    C73     1.106   .     S
H44    C85     1.106   .     S
H45    C92     1.106   .     S
H46    C80     1.106   .     S
H47    C83     1.106   .     S
H48    C95     1.107   .     S
H49    O98     0.971   .     S
H50    O106    0.971   .     S
H51    O122    0.970   .     S
H52    O102    0.971   .     S
H53    O105    0.971   .     S
H54    O103    0.971   .     S
H55    O100    0.971   .     S
H56    O124    0.970   .     S
H57    O123    0.970   .     S
H58    O101    0.971   .     S
H59    O121    0.970   .     S
H60    O104    0.971   .     S
H61    O108    0.971   .     S
H62    O99     0.971   .     S
H63    O97     0.971   .     S
H64    O107    0.971   .     S
H65    C98     1.092   .     S
H66    C101    1.092   .     S
H67    C102    1.091   .     S
H68    C103    1.093   .     S
H69    C106    1.092   .     S
H70    C108    1.091   .     S
H71    C109    1.092   .     S
H72    N2      1.015   .     S
H73    N2      1.014   .     S
H74    N3      1.015   .     S
H75    N3      1.015   .     S
C1     C2      1.492   .     S
C1     O1      1.275   .     S
C1     O91     1.275   .     D
C2     C49     1.398   .     D
C2     C55     1.397   .     S
C3     C4      1.494   .     S
C3     O3      1.276   .     S
C3     O93     1.275   .     D
C4     C50     1.399   .     D
C4     C53     1.399   .     S
C5     C6      1.492   .     S
C5     O5      1.275   .     S
C5     O95     1.276   .     D
C6     C51     1.398   .     S
C6     C54     1.397   .     D
C7     C8      1.488   .     S
C7     O7      1.274   .     S
C7     O89     1.275   .     D
C8     C52     1.397   .     S
C8     C56     1.395   .     D
C9     C10     1.492   .     S
C9     O9      1.275   .     D
C9     O81     1.275   .     S
C10    C53     1.399   .     D
C10    C59     1.397   .     S
C11    C12     1.492   .     S
C11    O11     1.275   .     D
C11    O87     1.275   .     S
C12    C54     1.398   .     S
C12    C57     1.399   .     D
C13    C14     1.492   .     S
C13    O13     1.275   .     D
C13    O85     1.275   .     S
C14    C55     1.397   .     D
C14    C58     1.398   .     S
C15    C16     1.488   .     S
C15    O15     1.275   .     D
C15    O83     1.275   .     S
C16    C56     1.397   .     S
C16    C60     1.396   .     D
C17    C18     1.494   .     S
C17    O17     1.275   .     D
C17    O79     1.275   .     S
C18    C51     1.398   .     D
C18    C57     1.399   .     S
C19    C20     1.493   .     S
C19    O19     1.276   .     D
C19    O73     1.275   .     S
C20    C49     1.399   .     S
C20    C58     1.399   .     D
C21    C22     1.491   .     S
C21    O21     1.275   .     D
C21    O75     1.275   .     S
C22    C50     1.398   .     S
C22    C59     1.397   .     D
C23    C24     1.489   .     S
C23    O23     1.274   .     D
C23    O77     1.276   .     S
C24    C52     1.396   .     D
C24    C60     1.398   .     S
C25    C26     1.491   1_565 S
C25    O25     1.276   1_565 S
C25    O67     1.276   .     D
C26    C25     1.491   1_545 S
C26    C61     1.398   1_545 D
C26    C67     1.398   .     S
C27    C28     1.490   .     S
C27    O27     1.276   .     S
C27    O69     1.275   .     D
C28    C62     1.397   .     D
C28    C65     1.397   1_655 S
C29    C30     1.487   1_565 S
C29    O29     1.275   .     S
C29    O71     1.275   1_565 D
C30    C29     1.487   1_545 S
C30    C63     1.396   .     D
C30    C66     1.397   1_545 S
C31    C32     1.492   .     S
C31    O31     1.276   .     S
C31    O65     1.275   .     D
C32    C64     1.397   1_655 S
C32    C68     1.398   .     D
C33    C34     1.491   .     S
C33    O33     1.276   .     D
C33    O57     1.275   .     S
C34    C65     1.396   .     D
C34    C71     1.399   .     S
C35    C36     1.488   1_565 S
C35    O35     1.275   1_565 D
C35    O63     1.275   .     S
C36    C35     1.488   1_545 S
C36    C66     1.396   1_645 D
C36    C69     1.397   .     S
C37    C38     1.491   .     S
C37    O37     1.276   .     D
C37    O61     1.275   .     S
C38    C67     1.397   .     D
C38    C70     1.397   .     S
C39    C40     1.491   1_565 S
C39    O39     1.276   .     D
C39    O59     1.275   1_565 S
C40    C39     1.491   1_545 S
C40    C68     1.398   .     S
C40    C72     1.398   1_645 D
C41    C42     1.487   .     S
C41    O41     1.275   .     D
C41    O55     1.275   .     S
C42    C63     1.396   1_655 S
C42    C69     1.396   .     D
C43    C44     1.491   1_565 S
C43    O43     1.276   .     D
C43    O49     1.276   1_565 S
C44    C43     1.491   1_545 S
C44    C61     1.398   1_545 S
C44    C70     1.397   .     D
C45    C46     1.493   .     S
C45    O45     1.276   .     D
C45    O51     1.276   .     S
C46    C62     1.399   .     S
C46    C71     1.398   1_655 D
C47    C48     1.492   1_565 S
C47    O47     1.276   1_565 D
C47    O53     1.275   .     S
C48    C47     1.492   1_545 S
C48    C64     1.398   .     D
C48    C72     1.397   1_545 S
C61    C44     1.398   1_565 S
C61    C26     1.398   1_565 D
C63    C42     1.396   1_455 S
C64    C32     1.397   1_455 S
C65    C28     1.397   1_455 S
C66    C30     1.397   1_565 S
C66    C36     1.396   1_465 D
C71    C46     1.398   1_455 D
C72    C48     1.397   1_565 S
C72    C40     1.398   1_465 D
C73    O2      1.271   1_455 S
C73    O28     1.271   .     D
C74    O4      1.271   1_545 S
C74    O26     1.271   .     D
C75    O6      1.272   .     S
C75    O30     1.270   .     D
C76    O8      1.272   .     S
C76    O32     1.272   .     D
C77    O10     1.271   1_545 S
C77    O48     1.271   .     D
C78    O12     1.271   .     S
C78    O46     1.271   .     D
C79    O14     1.271   1_455 S
C79    O42     1.271   .     D
C80    O16     1.271   .     S
C80    O44     1.271   .     D
C81    O18     1.271   .     S
C81    O38     1.271   .     D
C82    O20     1.271   1_455 S
C82    O40     1.271   .     D
C83    O22     1.271   1_545 S
C83    O36     1.271   .     D
C84    O24     1.272   .     S
C84    O34     1.271   .     D
C85    O50     1.271   .     S
C85    O76     1.271   1_545 D
C86    O52     1.271   .     S
C86    O74     1.271   1_455 D
C87    O54     1.272   .     S
C87    O78     1.270   .     D
C88    O56     1.271   .     S
C88    O80     1.271   .     D
C89    O58     1.272   .     S
C89    O96     1.270   .     D
C90    O60     1.271   .     S
C90    O94     1.271   1_545 D
C91    O62     1.271   .     S
C91    O90     1.270   .     D
C92    O64     1.271   .     S
C92    O92     1.271   1_455 D
C93    O66     1.271   .     S
C93    O86     1.271   1_455 D
C94    O68     1.271   .     S
C94    O88     1.271   .     D
C95    O70     1.271   .     S
C95    O84     1.270   .     D
C96    O72     1.271   .     S
C96    O82     1.271   1_545 D
C97    C98     1.393   .     D
C97    C102    1.437   .     S
C97    N2      1.374   .     S
C98    C99     1.419   .     S
C99    C100    1.452   .     S
C99    N1      1.355   .     D
C100   C101    1.427   .     S
C100   C103    1.396   .     D
C101   C102    1.370   .     D
C103   C104    1.398   .     S
C104   C105    1.451   .     D
C104   C109    1.426   .     S
C105   C106    1.418   .     S
C105   N1      1.356   .     S
C106   C107    1.393   .     D
C107   C108    1.438   .     S
C107   N3      1.376   .     S
C108   C109    1.372   .     D
O1     Zr1     2.237   .     S
O2     C73     1.271   1_655 S
O2     Zr1     2.262   .     S
O3     Zr2     2.238   .     S
O4     C74     1.271   1_565 S
O4     Zr2     2.262   .     S
O5     Zr3     2.243   .     S
O6     Zr3     2.260   .     S
O7     Zr4     2.235   .     S
O8     Zr4     2.249   .     S
O9     Zr5     2.244   .     S
O10    C77     1.271   1_565 S
O10    Zr5     2.261   .     S
O11    Zr6     2.231   .     S
O12    Zr6     2.264   .     S
O13    Zr7     2.231   .     S
O14    C79     1.271   1_655 S
O14    Zr7     2.265   .     S
O15    Zr8     2.236   .     S
O16    Zr8     2.265   .     S
O17    Zr9     2.245   .     S
O18    Zr9     2.262   .     S
O19    Zr10    2.234   .     S
O20    C82     1.271   1_655 S
O20    Zr10    2.262   .     S
O21    Zr11    2.229   .     S
O22    C83     1.271   1_565 S
O22    Zr11    2.264   .     S
O23    Zr12    2.245   .     S
O24    Zr12    2.240   .     S
O25    C25     1.276   1_545 S
O25    Zr13    2.228   1_545 S
O26    Zr13    2.264   1_545 S
O27    Zr14    2.221   1_556 S
O28    Zr14    2.265   1_455 S
O29    Zr15    2.213   .     S
O30    Zr15    2.270   .     S
O31    Zr16    2.227   .     S
O32    Zr16    2.257   .     S
O33    Zr17    2.214   .     S
O34    Zr17    2.269   .     S
O35    C35     1.275   1_545 D
O35    Zr18    2.221   1_546 S
O36    Zr18    2.265   1_545 S
O37    Zr19    2.227   .     S
O38    Zr19    2.266   .     S
O39    Zr20    2.224   .     S
O40    Zr20    2.264   1_455 S
O41    Zr21    2.220   .     S
O42    Zr21    2.266   1_455 S
O43    Zr22    2.226   1_556 S
O44    Zr22    2.265   .     S
O45    Zr23    2.228   .     S
O46    Zr23    2.264   .     S
O47    C47     1.276   1_545 D
O47    Zr24    2.221   1_545 S
O48    Zr24    2.266   1_545 S
O49    C43     1.276   1_545 S
O49    Zr18    2.230   1_546 S
O50    Zr18    2.265   1_545 S
O51    Zr20    2.239   .     S
O52    Zr20    2.263   1_455 S
O53    Zr17    2.243   .     S
O54    Zr17    2.256   .     S
O55    Zr19    2.219   .     S
O56    Zr19    2.267   .     S
O57    Zr15    2.246   .     S
O58    Zr15    2.259   .     S
O59    C39     1.275   1_545 S
O59    Zr13    2.234   1_545 S
O60    Zr13    2.264   1_545 S
O61    Zr16    2.231   .     S
O62    Zr16    2.260   .     S
O63    Zr14    2.223   1_556 S
O64    Zr14    2.265   1_455 S
O65    Zr21    2.237   .     S
O66    Zr21    2.263   1_455 S
O67    Zr23    2.230   .     S
O68    Zr23    2.264   .     S
O69    Zr22    2.230   1_556 S
O70    Zr22    2.266   .     S
O71    C29     1.275   1_545 D
O71    Zr24    2.224   1_545 S
O72    Zr24    2.265   1_545 S
O73    Zr6     2.239   .     S
O74    C86     1.271   1_655 D
O74    Zr6     2.262   .     S
O75    Zr8     2.233   .     S
O76    C85     1.271   1_565 D
O76    Zr8     2.264   .     S
O77    Zr5     2.207   .     S
O78    Zr5     2.275   .     S
O79    Zr7     2.234   .     S
O80    Zr7     2.264   .     S
O81    Zr3     2.224   .     S
O82    C96     1.271   1_565 D
O82    Zr3     2.267   .     S
O83    Zr1     2.215   .     S
O84    Zr1     2.270   .     S
O85    Zr4     2.235   .     S
O86    C93     1.271   1_655 D
O86    Zr4     2.267   .     S
O87    Zr2     2.235   .     S
O88    Zr2     2.262   .     S
O89    Zr9     2.208   .     S
O90    Zr9     2.265   .     S
O91    Zr11    2.229   .     S
O92    C92     1.271   1_655 D
O92    Zr11    2.264   .     S
O93    Zr10    2.240   .     S
O94    C90     1.271   1_565 D
O94    Zr10    2.263   .     S
O95    Zr12    2.222   .     S
O96    Zr12    2.270   .     S
O97    Zr1     2.239   .     S
O97    Zr14    2.276   .     S
O97    Zr22    2.277   .     S
O98    Zr2     2.246   .     S
O98    Zr13    2.277   .     S
O98    Zr23    2.275   .     S
O99    Zr3     2.241   .     S
O99    Zr15    2.278   .     S
O99    Zr24    2.277   .     S
O100   Zr4     2.248   .     S
O100   Zr16    2.276   .     S
O100   Zr21    2.269   .     S
O101   Zr5     2.239   .     S
O101   Zr17    2.277   .     S
O101   Zr24    2.278   .     S
O102   Zr6     2.247   .     S
O102   Zr20    2.274   .     S
O102   Zr23    2.276   .     S
O103   Zr7     2.239   .     S
O103   Zr19    2.278   .     S
O103   Zr21    2.279   .     S
O104   Zr8     2.245   .     S
O104   Zr18    2.274   .     S
O104   Zr22    2.278   .     S
O105   Zr9     2.241   .     S
O105   Zr16    2.278   .     S
O105   Zr19    2.273   .     S
O106   Zr10    2.247   .     S
O106   Zr13    2.273   .     S
O106   Zr20    2.277   .     S
O107   Zr11    2.239   .     S
O107   Zr14    2.277   .     S
O107   Zr18    2.278   .     S
O108   Zr12    2.249   .     S
O108   Zr15    2.263   .     S
O108   Zr17    2.279   .     S
O109   Zr2     2.075   .     S
O109   Zr10    2.073   .     S
O109   Zr13    2.062   .     S
O110   Zr1     2.073   .     S
O110   Zr11    2.075   .     S
O110   Zr14    2.057   .     S
O111   Zr3     2.072   .     S
O111   Zr12    2.073   .     S
O111   Zr15    2.061   .     S
O112   Zr4     2.071   .     S
O112   Zr9     2.075   .     S
O112   Zr16    2.059   .     S
O113   Zr5     2.075   .     S
O113   Zr12    2.073   .     S
O113   Zr17    2.056   .     S
O114   Zr8     2.072   .     S
O114   Zr11    2.075   .     S
O114   Zr18    2.059   .     S
O115   Zr7     2.074   .     S
O115   Zr9     2.072   .     S
O115   Zr19    2.057   .     S
O116   Zr6     2.074   .     S
O116   Zr10    2.075   .     S
O116   Zr20    2.062   .     S
O117   Zr4     2.075   .     S
O117   Zr7     2.074   .     S
O117   Zr21    2.060   .     S
O118   Zr1     2.076   .     S
O118   Zr8     2.074   .     S
O118   Zr22    2.059   .     S
O119   Zr2     2.075   .     S
O119   Zr6     2.073   .     S
O119   Zr23    2.061   .     S
O120   Zr3     2.076   .     S
O120   Zr5     2.072   .     S
O120   Zr24    2.058   .     S
O121   Zr1     2.280   .     S
O121   Zr8     2.278   .     S
O121   Zr11    2.278   .     S
O122   Zr2     2.277   .     S
O122   Zr6     2.278   .     S
O122   Zr10    2.277   .     S
O123   Zr3     2.278   .     S
O123   Zr5     2.280   .     S
O123   Zr12    2.279   .     S
O124   Zr4     2.279   .     S
O124   Zr7     2.276   .     S
O124   Zr9     2.280   .     S
O125   Zr13    2.077   .     S
O125   Zr20    2.076   .     S
O125   Zr23    2.077   .     S
O126   Zr14    2.079   .     S
O126   Zr18    2.077   .     S
O126   Zr22    2.077   .     S
O127   Zr15    2.078   .     S
O127   Zr17    2.079   .     S
O127   Zr24    2.077   .     S
O128   Zr16    2.079   .     S
O128   Zr19    2.077   .     S
O128   Zr21    2.077   .     S
Zr13   O59     2.234   1_565 S
Zr13   O60     2.264   1_565 S
Zr13   O26     2.264   1_565 S
Zr13   O25     2.228   1_565 S
Zr14   O28     2.265   1_655 S
Zr14   O64     2.265   1_655 S
Zr14   O63     2.223   1_554 S
Zr14   O27     2.221   1_554 S
Zr18   O35     2.221   1_564 S
Zr18   O36     2.265   1_565 S
Zr18   O50     2.265   1_565 S
Zr18   O49     2.230   1_564 S
Zr20   O40     2.264   1_655 S
Zr20   O52     2.263   1_655 S
Zr21   O42     2.266   1_655 S
Zr21   O66     2.263   1_655 S
Zr22   O69     2.230   1_554 S
Zr22   O43     2.226   1_554 S
Zr24   O47     2.221   1_565 S
Zr24   O48     2.266   1_565 S
Zr24   O71     2.224   1_565 S
Zr24   O72     2.265   1_565 S
