# Supplementary material for: Zirconium-Based Metal–Organic Frameworks as Acriflavine Cargos in the Battle against Coronaviruses—A Theoretical and Experimental Approach
Source: ACS Appl Mater Interfaces. 2022 Jun 14;14(25):28615–27. doi: 10.1021/acsami.2c06420 (PMC9212192; doi:10.1021/acsami.2c06420)
Supplement: Supplementary file 2 — am2c06420_si_002.zip [file am2c06420_si_002.zip › water/UiO-66_3,6-diaminoacridine_str1/POSCAR.cif]

data_POSCAR
_audit_creation_date              2022-05-04
_audit_creation_method            'Mat'
_symmetry_space_group_name_H-M    'P1'
_symmetry_Int_Tables_number       1
_symmetry_cell_setting            triclinic
loop_
_symmetry_equiv_pos_as_xyz
  x,y,z
_cell_length_a                    20.7465
_cell_length_b                    20.7465
_cell_length_c                    20.7465
_cell_angle_alpha                 90.0000
_cell_angle_beta                  90.0000
_cell_angle_gamma                 90.0000
loop_
_atom_site_label
_atom_site_type_symbol
_atom_site_fract_x
_atom_site_fract_y
_atom_site_fract_z
_atom_site_U_iso_or_equiv
_atom_site_adp_type
_atom_site_occupancy
H1     H     0.28039   0.00047   0.13331   0.00000  Uiso   1.00
H2     H     0.26847   0.44294   0.64514   0.00000  Uiso   1.00
H3     H     0.77900   0.00254   0.63467   0.00000  Uiso   1.00
H4     H     0.78106   0.50026   0.13380   0.00000  Uiso   1.00
H5     H     0.71927   0.00032   0.13440   0.00000  Uiso   1.00
H6     H     0.71968   0.49583   0.63352   0.00000  Uiso   1.00
H7     H     0.22084   0.03092   0.63600   0.00000  Uiso   1.00
H8     H     0.21981   0.50059   0.13420   0.00000  Uiso   1.00
H9     H     0.71769   0.99561   0.86681   0.00000  Uiso   1.00
H10    H     0.71980   0.50062   0.36604   0.00000  Uiso   1.00
H11    H     0.21932   0.00059   0.36563   0.00000  Uiso   1.00
H12    H     0.22833   0.54676   0.85795   0.00000  Uiso   1.00
H13    H     0.27596   0.97248   0.86240   0.00000  Uiso   1.00
H14    H     0.28113   0.50031   0.36642   0.00000  Uiso   1.00
H15    H     0.78044   0.00018   0.36667   0.00000  Uiso   1.00
H16    H     0.78072   0.50111   0.86576   0.00000  Uiso   1.00
H17    H     0.13357   0.28063   0.99883   0.00000  Uiso   1.00
H18    H     0.13483   0.77999   0.46726   0.00000  Uiso   1.00
H19    H     0.63372   0.28077   0.50018   0.00000  Uiso   1.00
H20    H     0.63380   0.78012   0.99981   0.00000  Uiso   1.00
H21    H     0.13391   0.71958   0.00139   0.00000  Uiso   1.00
H22    H     0.13328   0.22003   0.50174   0.00000  Uiso   1.00
H23    H     0.63393   0.71920   0.50489   0.00000  Uiso   1.00
H24    H     0.63355   0.21923   0.00032   0.00000  Uiso   1.00
H25    H     0.86618   0.71931   0.00047   0.00000  Uiso   1.00
H26    H     0.86586   0.21927   0.49950   0.00000  Uiso   1.00
H27    H     0.36665   0.71847   0.47349   0.00000  Uiso   1.00
H28    H     0.36584   0.21942   0.00013   0.00000  Uiso   1.00
H29    H     0.86585   0.28045   0.99905   0.00000  Uiso   1.00
H30    H     0.86584   0.78122   0.49756   0.00000  Uiso   1.00
H31    H     0.36593   0.27940   0.49818   0.00000  Uiso   1.00
H32    H     0.36616   0.78084   0.00009   0.00000  Uiso   1.00
H33    H     0.00108   0.13576   0.27915   0.00000  Uiso   1.00
H34    H     0.04765   0.64295   0.77145   0.00000  Uiso   1.00
H35    H     0.49503   0.13304   0.78057   0.00000  Uiso   1.00
H36    H     0.50077   0.63360   0.28046   0.00000  Uiso   1.00
H37    H     0.99549   0.13342   0.71798   0.00000  Uiso   1.00
H38    H     0.99902   0.63569   0.22084   0.00000  Uiso   1.00
H39    H     0.49951   0.13364   0.21966   0.00000  Uiso   1.00
H40    H     0.53967   0.63831   0.72382   0.00000  Uiso   1.00
H41    H     0.94075   0.85470   0.73230   0.00000  Uiso   1.00
H42    H     0.00116   0.36804   0.21804   0.00000  Uiso   1.00
H43    H     0.50008   0.86585   0.21917   0.00000  Uiso   1.00
H44    H     0.50272   0.36523   0.71964   0.00000  Uiso   1.00
H45    H     0.99895   0.86797   0.28207   0.00000  Uiso   1.00
H46    H     0.00097   0.36558   0.77941   0.00000  Uiso   1.00
H47    H     0.47064   0.86211   0.77768   0.00000  Uiso   1.00
H48    H     0.50045   0.36592   0.28081   0.00000  Uiso   1.00
H49    H     0.00032   0.27997   0.86482   0.00000  Uiso   1.00
H50    H     0.99909   0.78237   0.36762   0.00000  Uiso   1.00
H51    H     0.50020   0.28037   0.36636   0.00000  Uiso   1.00
H52    H     0.47033   0.77598   0.86274   0.00000  Uiso   1.00
H53    H     0.04752   0.72821   0.85761   0.00000  Uiso   1.00
H54    H     0.00122   0.22123   0.36469   0.00000  Uiso   1.00
H55    H     0.50074   0.71920   0.36597   0.00000  Uiso   1.00
H56    H     0.49569   0.21852   0.86620   0.00000  Uiso   1.00
H57    H     0.99892   0.72125   0.13535   0.00000  Uiso   1.00
H58    H     0.99610   0.21908   0.63255   0.00000  Uiso   1.00
H59    H     0.54075   0.72470   0.63892   0.00000  Uiso   1.00
H60    H     0.49974   0.21917   0.13409   0.00000  Uiso   1.00
H61    H     0.00102   0.28252   0.13246   0.00000  Uiso   1.00
H62    H     0.93804   0.76828   0.64754   0.00000  Uiso   1.00
H63    H     0.50215   0.27976   0.63402   0.00000  Uiso   1.00
H64    H     0.50003   0.78023   0.13365   0.00000  Uiso   1.00
H65    H     0.28031   0.13388   0.99923   0.00000  Uiso   1.00
H66    H     0.28107   0.63335   0.47621   0.00000  Uiso   1.00
H67    H     0.78022   0.13387   0.50021   0.00000  Uiso   1.00
H68    H     0.78079   0.63363   0.99970   0.00000  Uiso   1.00
H69    H     0.71915   0.13368   0.00016   0.00000  Uiso   1.00
H70    H     0.71987   0.63399   0.50474   0.00000  Uiso   1.00
H71    H     0.21819   0.13379   0.50198   0.00000  Uiso   1.00
H72    H     0.21946   0.63408   0.00108   0.00000  Uiso   1.00
H73    H     0.71919   0.86580   0.00060   0.00000  Uiso   1.00
H74    H     0.71937   0.36616   0.49952   0.00000  Uiso   1.00
H75    H     0.22041   0.86517   0.46513   0.00000  Uiso   1.00
H76    H     0.21910   0.36617   0.99973   0.00000  Uiso   1.00
H77    H     0.28061   0.86636   0.00036   0.00000  Uiso   1.00
H78    H     0.28103   0.36561   0.49809   0.00000  Uiso   1.00
H79    H     0.77992   0.86642   0.49763   0.00000  Uiso   1.00
H80    H     0.78025   0.36601   0.99927   0.00000  Uiso   1.00
H81    H     0.13508   0.03044   0.72148   0.00000  Uiso   1.00
H82    H     0.13430   0.50097   0.21980   0.00000  Uiso   1.00
H83    H     0.63373   0.99981   0.21994   0.00000  Uiso   1.00
H84    H     0.63410   0.49560   0.71904   0.00000  Uiso   1.00
H85    H     0.13373   0.00122   0.28010   0.00000  Uiso   1.00
H86    H     0.14236   0.54716   0.77254   0.00000  Uiso   1.00
H87    H     0.63220   0.99595   0.78117   0.00000  Uiso   1.00
H88    H     0.63428   0.49987   0.28047   0.00000  Uiso   1.00
H89    H     0.86601   0.00074   0.28113   0.00000  Uiso   1.00
H90    H     0.86630   0.50135   0.78025   0.00000  Uiso   1.00
H91    H     0.36159   0.97244   0.77685   0.00000  Uiso   1.00
H92    H     0.36662   0.49997   0.28081   0.00000  Uiso   1.00
H93    H     0.86444   0.00218   0.72027   0.00000  Uiso   1.00
H94    H     0.86657   0.50104   0.21937   0.00000  Uiso   1.00
H95    H     0.36601   0.99995   0.21885   0.00000  Uiso   1.00
H96    H     0.35568   0.44477   0.72964   0.00000  Uiso   1.00
H97    H     0.08968   0.72794   0.61238   0.00000  Uiso   1.00
H98    H     0.24396   0.91432   0.61214   0.00000  Uiso   1.00
H99    H     0.12719   0.93387   0.59426   0.00000  Uiso   1.00
H100   H     0.33494   0.83608   0.62361   0.00000  Uiso   1.00
H101   H     0.25389   0.57989   0.61989   0.00000  Uiso   1.00
H102   H     0.45489   0.63968   0.60500   0.00000  Uiso   1.00
H103   H     0.42184   0.75413   0.61357   0.00000  Uiso   1.00
H104   H     0.00994   0.80251   0.57901   0.00000  Uiso   1.00
H105   H     0.02255   0.88560   0.57367   0.00000  Uiso   1.00
H106   H     0.34235   0.50516   0.60091   0.00000  Uiso   1.00
H107   H     0.42255   0.52977   0.59762   0.00000  Uiso   1.00
C1     C     0.26776   0.00051   0.18425   0.00000  Uiso   1.00
C2     C     0.26112   0.46662   0.69142   0.00000  Uiso   1.00
C3     C     0.76629   0.00099   0.68557   0.00000  Uiso   1.00
C4     C     0.76836   0.50035   0.18472   0.00000  Uiso   1.00
C5     C     0.73195   0.00026   0.18533   0.00000  Uiso   1.00
C6     C     0.73230   0.49701   0.68445   0.00000  Uiso   1.00
C7     C     0.23213   0.01796   0.68561   0.00000  Uiso   1.00
C8     C     0.23249   0.50055   0.18513   0.00000  Uiso   1.00
C9     C     0.73039   0.99711   0.81591   0.00000  Uiso   1.00
C10    C     0.73248   0.50056   0.31511   0.00000  Uiso   1.00
C11    C     0.23194   0.00056   0.31469   0.00000  Uiso   1.00
C12    C     0.23662   0.52468   0.81105   0.00000  Uiso   1.00
C13    C     0.26462   0.98513   0.81273   0.00000  Uiso   1.00
C14    C     0.26845   0.50038   0.31550   0.00000  Uiso   1.00
C15    C     0.76779   0.00017   0.31574   0.00000  Uiso   1.00
C16    C     0.76807   0.49997   0.81484   0.00000  Uiso   1.00
C17    C     0.18450   0.26795   0.99911   0.00000  Uiso   1.00
C18    C     0.18568   0.76702   0.46825   0.00000  Uiso   1.00
C19    C     0.68463   0.26799   0.50007   0.00000  Uiso   1.00
C20    C     0.68475   0.76753   0.99994   0.00000  Uiso   1.00
C21    C     0.18483   0.73229   0.00102   0.00000  Uiso   1.00
C22    C     0.18431   0.23228   0.50102   0.00000  Uiso   1.00
C23    C     0.68479   0.73204   0.50335   0.00000  Uiso   1.00
C24    C     0.68449   0.23187   0.00005   0.00000  Uiso   1.00
C25    C     0.81523   0.73190   0.00031   0.00000  Uiso   1.00
C26    C     0.81495   0.23205   0.49970   0.00000  Uiso   1.00
C27    C     0.31583   0.73137   0.47149   0.00000  Uiso   1.00
C28    C     0.31492   0.23210   0.99984   0.00000  Uiso   1.00
C29    C     0.81491   0.26782   0.99934   0.00000  Uiso   1.00
C30    C     0.81499   0.76838   0.49929   0.00000  Uiso   1.00
C31    C     0.31491   0.26714   0.49904   0.00000  Uiso   1.00
C32    C     0.31524   0.76814   0.00028   0.00000  Uiso   1.00
C33    C     0.00115   0.18669   0.26649   0.00000  Uiso   1.00
C34    C     0.02435   0.68936   0.76371   0.00000  Uiso   1.00
C35    C     0.49669   0.18396   0.76795   0.00000  Uiso   1.00
C36    C     0.50060   0.68452   0.26778   0.00000  Uiso   1.00
C37    C     0.99669   0.18432   0.73072   0.00000  Uiso   1.00
C38    C     0.99899   0.68661   0.23353   0.00000  Uiso   1.00
C39    C     0.49970   0.18457   0.23232   0.00000  Uiso   1.00
C40    C     0.52467   0.68738   0.73489   0.00000  Uiso   1.00
C41    C     0.96410   0.80831   0.74008   0.00000  Uiso   1.00
C42    C     0.00119   0.31710   0.23071   0.00000  Uiso   1.00
C43    C     0.50022   0.81493   0.23185   0.00000  Uiso   1.00
C44    C     0.50099   0.31432   0.73224   0.00000  Uiso   1.00
C45    C     0.99896   0.81704   0.26942   0.00000  Uiso   1.00
C46    C     0.99976   0.31468   0.76666   0.00000  Uiso   1.00
C47    C     0.48586   0.81309   0.76664   0.00000  Uiso   1.00
C48    C     0.50023   0.31499   0.26815   0.00000  Uiso   1.00
C49    C     0.99941   0.26733   0.81389   0.00000  Uiso   1.00
C50    C     0.99903   0.76973   0.31669   0.00000  Uiso   1.00
C51    C     0.50009   0.26772   0.31543   0.00000  Uiso   1.00
C52    C     0.48558   0.76545   0.81362   0.00000  Uiso   1.00
C53    C     0.02437   0.73649   0.81122   0.00000  Uiso   1.00
C54    C     0.00122   0.23394   0.31378   0.00000  Uiso   1.00
C55    C     0.50058   0.73182   0.31503   0.00000  Uiso   1.00
C56    C     0.49706   0.23121   0.81529   0.00000  Uiso   1.00
C57    C     0.99893   0.73390   0.18628   0.00000  Uiso   1.00
C58    C     0.99704   0.23168   0.68348   0.00000  Uiso   1.00
C59    C     0.52530   0.73514   0.68800   0.00000  Uiso   1.00
C60    C     0.49983   0.23186   0.18502   0.00000  Uiso   1.00
C61    C     0.00111   0.26981   0.18338   0.00000  Uiso   1.00
C62    C     0.96332   0.76081   0.69293   0.00000  Uiso   1.00
C63    C     0.50067   0.26709   0.68493   0.00000  Uiso   1.00
C64    C     0.50020   0.76761   0.18459   0.00000  Uiso   1.00
C65    C     0.26763   0.18481   0.99933   0.00000  Uiso   1.00
C66    C     0.26835   0.68416   0.47307   0.00000  Uiso   1.00
C67    C     0.76758   0.18481   0.50009   0.00000  Uiso   1.00
C68    C     0.76802   0.68453   0.99988   0.00000  Uiso   1.00
C69    C     0.73177   0.18462   0.99996   0.00000  Uiso   1.00
C70    C     0.73227   0.68496   0.50327   0.00000  Uiso   1.00
C71    C     0.23122   0.18463   0.50113   0.00000  Uiso   1.00
C72    C     0.23215   0.68500   0.00084   0.00000  Uiso   1.00
C73    C     0.73195   0.81490   0.00038   0.00000  Uiso   1.00
C74    C     0.73200   0.31522   0.49971   0.00000  Uiso   1.00
C75    C     0.23314   0.81429   0.46683   0.00000  Uiso   1.00
C76    C     0.23178   0.31524   0.99962   0.00000  Uiso   1.00
C77    C     0.26792   0.81543   0.00044   0.00000  Uiso   1.00
C78    C     0.26800   0.31479   0.49900   0.00000  Uiso   1.00
C79    C     0.76752   0.81546   0.49930   0.00000  Uiso   1.00
C80    C     0.76763   0.31507   0.99946   0.00000  Uiso   1.00
C81    C     0.18472   0.01772   0.73284   0.00000  Uiso   1.00
C82    C     0.18523   0.50076   0.23244   0.00000  Uiso   1.00
C83    C     0.68466   0.99998   0.23261   0.00000  Uiso   1.00
C84    C     0.68501   0.49689   0.73172   0.00000  Uiso   1.00
C85    C     0.18466   0.00090   0.26744   0.00000  Uiso   1.00
C86    C     0.18908   0.52479   0.76396   0.00000  Uiso   1.00
C87    C     0.68312   0.99731   0.76856   0.00000  Uiso   1.00
C88    C     0.68521   0.50014   0.26782   0.00000  Uiso   1.00
C89    C     0.81508   0.00048   0.26846   0.00000  Uiso   1.00
C90    C     0.81538   0.50010   0.76757   0.00000  Uiso   1.00
C91    C     0.31194   0.98516   0.76548   0.00000  Uiso   1.00
C92    C     0.31568   0.50019   0.26820   0.00000  Uiso   1.00
C93    C     0.81352   0.00079   0.73288   0.00000  Uiso   1.00
C94    C     0.81563   0.50079   0.23203   0.00000  Uiso   1.00
C95    C     0.31508   0.00021   0.23151   0.00000  Uiso   1.00
C96    C     0.30897   0.46715   0.73821   0.00000  Uiso   1.00
C97    C     0.20262   0.00090   0.20227   0.00000  Uiso   1.00
C98    C     0.15184   0.00126   0.15169   0.00000  Uiso   1.00
C99    C     0.20179   0.49639   0.70402   0.00000  Uiso   1.00
C100   C     0.15200   0.49906   0.65267   0.00000  Uiso   1.00
C101   C     0.70111   0.99933   0.70343   0.00000  Uiso   1.00
C102   C     0.65062   0.99971   0.65251   0.00000  Uiso   1.00
C103   C     0.70318   0.50005   0.20265   0.00000  Uiso   1.00
C104   C     0.65244   0.49973   0.15196   0.00000  Uiso   1.00
C105   C     0.79711   0.00058   0.20330   0.00000  Uiso   1.00
C106   C     0.84785   0.00104   0.15263   0.00000  Uiso   1.00
C107   C     0.79744   0.49875   0.70241   0.00000  Uiso   1.00
C108   C     0.84802   0.49938   0.65159   0.00000  Uiso   1.00
C109   C     0.29553   0.00118   0.70193   0.00000  Uiso   1.00
C110   C     0.34601   0.99909   0.65115   0.00000  Uiso   1.00
C111   C     0.29765   0.50026   0.20306   0.00000  Uiso   1.00
C112   C     0.34837   0.50002   0.15238   0.00000  Uiso   1.00
C113   C     0.79555   0.99893   0.79801   0.00000  Uiso   1.00
C114   C     0.84643   0.99919   0.84856   0.00000  Uiso   1.00
C115   C     0.79765   0.50090   0.29719   0.00000  Uiso   1.00
C116   C     0.84827   0.50122   0.34798   0.00000  Uiso   1.00
C117   C     0.29709   0.00028   0.29666   0.00000  Uiso   1.00
C118   C     0.34771   0.00015   0.34739   0.00000  Uiso   1.00
C119   C     0.29662   0.49667   0.79774   0.00000  Uiso   1.00
C120   C     0.34789   0.49857   0.84775   0.00000  Uiso   1.00
C121   C     0.20104   0.00098   0.79623   0.00000  Uiso   1.00
C122   C     0.15033   0.99980   0.84685   0.00000  Uiso   1.00
C123   C     0.20328   0.50065   0.29758   0.00000  Uiso   1.00
C124   C     0.15269   0.50082   0.34838   0.00000  Uiso   1.00
C125   C     0.70262  -0.00002   0.29778   0.00000  Uiso   1.00
C126   C     0.65194   0.99990   0.34850   0.00000  Uiso   1.00
C127   C     0.70291   0.49849   0.79687   0.00000  Uiso   1.00
C128   C     0.65212   0.49883   0.84751   0.00000  Uiso   1.00
C129   C     0.20246   0.20279   0.99891   0.00000  Uiso   1.00
C130   C     0.15170   0.15212   0.99837   0.00000  Uiso   1.00
C131   C     0.20322   0.70213   0.47537   0.00000  Uiso   1.00
C132   C     0.15325   0.65283   0.49133   0.00000  Uiso   1.00
C133   C     0.70239   0.20276   0.50023   0.00000  Uiso   1.00
C134   C     0.65156   0.15206   0.50038   0.00000  Uiso   1.00
C135   C     0.70283   0.70240   0.99971   0.00000  Uiso   1.00
C136   C     0.65221   0.65159   0.99941   0.00000  Uiso   1.00
C137   C     0.20274   0.79748   0.00077   0.00000  Uiso   1.00
C138   C     0.15197   0.84818   0.00073   0.00000  Uiso   1.00
C139   C     0.20273   0.29732   0.49998   0.00000  Uiso   1.00
C140   C     0.15234   0.34834   0.49987   0.00000  Uiso   1.00
C141   C     0.70246   0.79724   0.50129   0.00000  Uiso   1.00
C142   C     0.65159   0.84775   0.50099   0.00000  Uiso   1.00
C143   C     0.70250   0.29701   0.99983   0.00000  Uiso   1.00
C144   C     0.65183   0.34765  -0.00007   0.00000  Uiso   1.00
C145   C     0.79716   0.79703   0.00060   0.00000  Uiso   1.00
C146   C     0.84780   0.84783   0.00111   0.00000  Uiso   1.00
C147   C     0.79719   0.29728   0.49945   0.00000  Uiso   1.00
C148   C     0.84801   0.34802   0.49888   0.00000  Uiso   1.00
C149   C     0.29816   0.79658   0.47230   0.00000  Uiso   1.00
C150   C     0.34756   0.84653   0.48744   0.00000  Uiso   1.00
C151   C     0.29694   0.29727   0.99993   0.00000  Uiso   1.00
C152   C     0.34766   0.34800   0.00015   0.00000  Uiso   1.00
C153   C     0.79689   0.20268   0.99961   0.00000  Uiso   1.00
C154   C     0.84757   0.15204   0.99957   0.00000  Uiso   1.00
C155   C     0.79734   0.70318   0.50119   0.00000  Uiso   1.00
C156   C     0.84821   0.65266   0.50084   0.00000  Uiso   1.00
C157   C     0.29648   0.20211   0.50014   0.00000  Uiso   1.00
C158   C     0.34694   0.15116   0.50020   0.00000  Uiso   1.00
C159   C     0.29733   0.70295   0.00045   0.00000  Uiso   1.00
C160   C     0.34806   0.65219   0.00021   0.00000  Uiso   1.00
C161   C     0.00099   0.20464   0.20133   0.00000  Uiso   1.00
C162   C     0.00037   0.15368   0.15086   0.00000  Uiso   1.00
C163   C     0.99452   0.70201   0.70442   0.00000  Uiso   1.00
C164   C     0.99729   0.65245   0.65291   0.00000  Uiso   1.00
C165   C     0.49851   0.20194   0.70282   0.00000  Uiso   1.00
C166   C     0.49827   0.15140   0.65196   0.00000  Uiso   1.00
C167   C     0.50044   0.70247   0.20261   0.00000  Uiso   1.00
C168   C     0.50054   0.65167   0.15203   0.00000  Uiso   1.00
C169   C     0.99805   0.20218   0.79590   0.00000  Uiso   1.00
C170   C     0.99842   0.15148   0.84665   0.00000  Uiso   1.00
C171   C     0.99920   0.70458   0.29868   0.00000  Uiso   1.00
C172   C     0.99987   0.65378   0.34923   0.00000  Uiso   1.00
C173   C     0.49983   0.20255   0.29748   0.00000  Uiso   1.00
C174   C     0.49969   0.15191   0.34825   0.00000  Uiso   1.00
C175   C     0.50420   0.70255   0.79744   0.00000  Uiso   1.00
C176   C     0.50155   0.65126   0.84743   0.00000  Uiso   1.00
C177   C     0.99511   0.79606   0.79886   0.00000  Uiso   1.00
C178   C     0.99747   0.84722   0.84891   0.00000  Uiso   1.00
C179   C     0.00112   0.29912   0.29588   0.00000  Uiso   1.00
C180   C     0.00070   0.34956   0.34686   0.00000  Uiso   1.00
C181   C     0.50048   0.79696   0.29701   0.00000  Uiso   1.00
C182   C     0.50064   0.84761   0.34775   0.00000  Uiso   1.00
C183   C     0.49921   0.29636   0.79737   0.00000  Uiso   1.00
C184   C     0.49961   0.34715   0.84800   0.00000  Uiso   1.00
C185   C     0.99908   0.79905   0.20426   0.00000  Uiso   1.00
C186   C     0.99960   0.84959   0.15342   0.00000  Uiso   1.00
C187   C     0.99876   0.29682   0.70148   0.00000  Uiso   1.00
C188   C     0.99978   0.34753   0.65077   0.00000  Uiso   1.00
C189   C     0.50501   0.79765   0.70373   0.00000  Uiso   1.00
C190   C     0.50139   0.84776   0.65268   0.00000  Uiso   1.00
C191   C     0.50009   0.29703   0.20298   0.00000  Uiso   1.00
C192   C     0.50019   0.34779   0.15232   0.00000  Uiso   1.00
C193   C     0.10115   0.83206   0.60099   0.00000  Uiso   1.00
C194   C     0.12328   0.76821   0.61430   0.00000  Uiso   1.00
C195   C     0.18897   0.75669   0.62391   0.00000  Uiso   1.00
C196   C     0.23386   0.81060   0.62253   0.00000  Uiso   1.00
C197   C     0.20967   0.87447   0.61365   0.00000  Uiso   1.00
C198   C     0.14544   0.88550   0.60338   0.00000  Uiso   1.00
C199   C     0.29968   0.79713   0.62513   0.00000  Uiso   1.00
C200   C     0.32003   0.73287   0.62463   0.00000  Uiso   1.00
C201   C     0.27153   0.68213   0.62670   0.00000  Uiso   1.00
C202   C     0.29056   0.61752   0.62139   0.00000  Uiso   1.00
C203   C     0.35704   0.60203   0.61314   0.00000  Uiso   1.00
C204   C     0.40456   0.65268   0.61223   0.00000  Uiso   1.00
C205   C     0.38610   0.71583   0.61752   0.00000  Uiso   1.00
N1     N     0.20770   0.69450   0.62884   0.00000  Uiso   1.00
N2     N     0.04013   0.84092   0.58444   0.00000  Uiso   1.00
N3     N     0.37525   0.54139   0.60432   0.00000  Uiso   1.00
O1     O     0.94134   0.94219   0.05923   0.00000  Uiso   1.00
O2     O     0.94172   0.44160   0.55772   0.00000  Uiso   1.00
O3     O     0.44004   0.94010   0.55804   0.00000  Uiso   1.00
O4     O     0.44159   0.44142   0.05864   0.00000  Uiso   1.00
O5     O     0.05815   0.05918   0.05777   0.00000  Uiso   1.00
O6     O     0.05937   0.55966   0.55888   0.00000  Uiso   1.00
O7     O     0.55742   0.05813   0.55858   0.00000  Uiso   1.00
O8     O     0.55872   0.55805   0.05830   0.00000  Uiso   1.00
O9     O     0.05769   0.94134   0.94134   0.00000  Uiso   1.00
O10    O     0.05912   0.44257   0.44148   0.00000  Uiso   1.00
O11    O     0.55810   0.94105   0.44183   0.00000  Uiso   1.00
O12    O     0.55843   0.44101   0.94127   0.00000  Uiso   1.00
O13    O     0.94067   0.05831   0.94118   0.00000  Uiso   1.00
O14    O     0.94197   0.55969   0.44196   0.00000  Uiso   1.00
O15    O     0.44072   0.05796   0.44152   0.00000  Uiso   1.00
O16    O     0.44156   0.55808   0.94099   0.00000  Uiso   1.00
O17    O     0.94085   0.94118   0.94205   0.00000  Uiso   1.00
O18    O     0.94207   0.44255   0.44129   0.00000  Uiso   1.00
O19    O     0.44104   0.94081   0.44100   0.00000  Uiso   1.00
O20    O     0.44133   0.44122   0.94136   0.00000  Uiso   1.00
O21    O     0.05764   0.05829   0.94060   0.00000  Uiso   1.00
O22    O     0.05922   0.55978   0.44202   0.00000  Uiso   1.00
O23    O     0.55784   0.05811   0.44196   0.00000  Uiso   1.00
O24    O     0.55850   0.55784   0.94108   0.00000  Uiso   1.00
O25    O     0.94131   0.05914   0.05824   0.00000  Uiso   1.00
O26    O     0.94171   0.55907   0.55838   0.00000  Uiso   1.00
O27    O     0.44006   0.05777   0.55799   0.00000  Uiso   1.00
O28    O     0.44175   0.55826   0.05859   0.00000  Uiso   1.00
O29    O     0.05823   0.94230   0.05887   0.00000  Uiso   1.00
O30    O     0.05893   0.44178   0.55800   0.00000  Uiso   1.00
O31    O     0.55762   0.94097   0.55844   0.00000  Uiso   1.00
O32    O     0.55853   0.44129   0.05844   0.00000  Uiso   1.00
O33    O     0.09364   0.00173   0.17118   0.00000  Uiso   1.00
O34    O     0.09369   0.50072   0.67133   0.00000  Uiso   1.00
O35    O     0.59224   0.99982   0.67141   0.00000  Uiso   1.00
O36    O     0.59420   0.49958   0.17131   0.00000  Uiso   1.00
O37    O     0.90613   0.00172   0.17183   0.00000  Uiso   1.00
O38    O     0.90635   0.49960   0.67066   0.00000  Uiso   1.00
O39    O     0.40421   0.99901   0.67032   0.00000  Uiso   1.00
O40    O     0.40662   0.49987   0.17169   0.00000  Uiso   1.00
O41    O     0.90460   0.99958   0.82902   0.00000  Uiso   1.00
O42    O     0.90659   0.50157   0.32891   0.00000  Uiso   1.00
O43    O     0.40603   0.99955   0.32832   0.00000  Uiso   1.00
O44    O     0.40586   0.49807   0.82766   0.00000  Uiso   1.00
O45    O     0.09208   0.99917   0.82749   0.00000  Uiso   1.00
O46    O     0.09443   0.50184   0.32917   0.00000  Uiso   1.00
O47    O     0.59367  -0.00010   0.32924   0.00000  Uiso   1.00
O48    O     0.59386   0.49886   0.82821   0.00000  Uiso   1.00
O49    O     0.17088   0.09382   0.99835   0.00000  Uiso   1.00
O50    O     0.17276   0.59505   0.49789   0.00000  Uiso   1.00
O51    O     0.67077   0.09375   0.50051   0.00000  Uiso   1.00
O52    O     0.67154   0.59336   0.99928   0.00000  Uiso   1.00
O53    O     0.17111   0.90649  -0.00005   0.00000  Uiso   1.00
O54    O     0.17179   0.40656   0.50068   0.00000  Uiso   1.00
O55    O     0.67078   0.90604   0.50064   0.00000  Uiso   1.00
O56    O     0.67115   0.40589   0.99995   0.00000  Uiso   1.00
O57    O     0.82843   0.90605   0.00143   0.00000  Uiso   1.00
O58    O     0.82881   0.40633   0.49891   0.00000  Uiso   1.00
O59    O     0.32736   0.90405   0.49467   0.00000  Uiso   1.00
O60    O     0.32848   0.40631   0.99990   0.00000  Uiso   1.00
O61    O     0.82835   0.09376   0.99997   0.00000  Uiso   1.00
O62    O     0.82897   0.59439   0.50049   0.00000  Uiso   1.00
O63    O     0.32757   0.09291   0.50057   0.00000  Uiso   1.00
O64    O     0.32879   0.59393   0.00029   0.00000  Uiso   1.00
O65    O     0.00014   0.17250   0.09246   0.00000  Uiso   1.00
O66    O     0.99889   0.67346   0.59499   0.00000  Uiso   1.00
O67    O     0.49871   0.17090   0.59378   0.00000  Uiso   1.00
O68    O     0.50045   0.67076   0.09371   0.00000  Uiso   1.00
O69    O     0.99895   0.17091   0.90486   0.00000  Uiso   1.00
O70    O     0.00004   0.67282   0.40757   0.00000  Uiso   1.00
O71    O     0.49951   0.17120   0.40650   0.00000  Uiso   1.00
O72    O     0.49986   0.67034   0.90571   0.00000  Uiso   1.00
O73    O     0.00053   0.82821   0.90712   0.00000  Uiso   1.00
O74    O     0.00035   0.32991   0.40500   0.00000  Uiso   1.00
O75    O     0.50128   0.82826   0.40597   0.00000  Uiso   1.00
O76    O     0.49938   0.32807   0.90632   0.00000  Uiso   1.00
O77    O     0.99985   0.83002   0.09525   0.00000  Uiso   1.00
O78    O    -0.00001   0.32823   0.59251   0.00000  Uiso   1.00
O79    O     0.49925   0.82770   0.59457   0.00000  Uiso   1.00
O80    O     0.50002   0.32862   0.09403   0.00000  Uiso   1.00
O81    O     0.99838   0.09314   0.82760   0.00000  Uiso   1.00
O82    O     0.00033   0.59560   0.32975   0.00000  Uiso   1.00
O83    O     0.49976   0.09361   0.32910   0.00000  Uiso   1.00
O84    O     0.50082   0.59322   0.82753   0.00000  Uiso   1.00
O85    O     0.99667   0.90512   0.82866   0.00000  Uiso   1.00
O86    O     0.00065   0.40798   0.32806   0.00000  Uiso   1.00
O87    O     0.50011   0.90589   0.32855   0.00000  Uiso   1.00
O88    O     0.50010   0.40536   0.82858   0.00000  Uiso   1.00
O89    O     0.99986   0.90794   0.17243   0.00000  Uiso   1.00
O90    O     0.00046   0.40581   0.67005   0.00000  Uiso   1.00
O91    O     0.49930   0.90601   0.67152   0.00000  Uiso   1.00
O92    O     0.50042   0.40604   0.17164   0.00000  Uiso   1.00
O93    O     0.00003   0.09554   0.17053   0.00000  Uiso   1.00
O94    O     0.99922   0.59414   0.67115   0.00000  Uiso   1.00
O95    O     0.49766   0.09306   0.67096   0.00000  Uiso   1.00
O96    O     0.50072   0.59346   0.17149   0.00000  Uiso   1.00
O97    O     0.09346   0.17143   0.99802   0.00000  Uiso   1.00
O98    O     0.09574   0.67316   0.49913   0.00000  Uiso   1.00
O99    O     0.59326   0.17128   0.50033   0.00000  Uiso   1.00
O100   O     0.59390   0.67074   0.99934   0.00000  Uiso   1.00
O101   O     0.90580   0.17136   0.99918   0.00000  Uiso   1.00
O102   O     0.90644   0.67208   0.50090   0.00000  Uiso   1.00
O103   O     0.40519   0.17046   0.49985   0.00000  Uiso   1.00
O104   O     0.40638   0.67132  -0.00014   0.00000  Uiso   1.00
O105   O     0.90613   0.82870   0.00115   0.00000  Uiso   1.00
O106   O     0.90630   0.32876   0.49840   0.00000  Uiso   1.00
O107   O     0.40517   0.82684   0.49583   0.00000  Uiso   1.00
O108   O     0.40590   0.32869   0.00049   0.00000  Uiso   1.00
O109   O     0.09370   0.82893   0.00134   0.00000  Uiso   1.00
O110   O     0.09403   0.32920   0.49896   0.00000  Uiso   1.00
O111   O     0.59338   0.82832   0.50106   0.00000  Uiso   1.00
O112   O     0.59355   0.32846  -0.00001   0.00000  Uiso   1.00
O113   O     0.16987   0.99930   0.90499   0.00000  Uiso   1.00
O114   O     0.17201   0.49995   0.40661   0.00000  Uiso   1.00
O115   O     0.67114   0.99988   0.40679   0.00000  Uiso   1.00
O116   O     0.67133   0.49920   0.90579   0.00000  Uiso   1.00
O117   O     0.17089   0.00102   0.09336   0.00000  Uiso   1.00
O118   O     0.17259   0.50023   0.59478   0.00000  Uiso   1.00
O119   O     0.67026   0.99985   0.59437   0.00000  Uiso   1.00
O120   O     0.67158   0.49971   0.09365   0.00000  Uiso   1.00
O121   O     0.82858   0.00070   0.09437   0.00000  Uiso   1.00
O122   O     0.82862   0.49977   0.59338   0.00000  Uiso   1.00
O123   O     0.32636   0.99671   0.59292   0.00000  Uiso   1.00
O124   O     0.32911   0.50000   0.09411   0.00000  Uiso   1.00
O125   O     0.82749   0.99906   0.90692   0.00000  Uiso   1.00
O126   O     0.82890   0.50105   0.40621   0.00000  Uiso   1.00
O127   O     0.32827   0.00064   0.40558   0.00000  Uiso   1.00
O128   O     0.32877   0.50088   0.90597   0.00000  Uiso   1.00
Zr1    Zr    0.99987   0.00127   0.11947   0.00000  Uiso   1.00
Zr2    Zr    0.00014   0.50011   0.61842   0.00000  Uiso   1.00
Zr3    Zr    0.49850   0.99929   0.61857   0.00000  Uiso   1.00
Zr4    Zr    0.50030   0.49975   0.11942   0.00000  Uiso   1.00
Zr5    Zr    0.99865   0.99953   0.88056   0.00000  Uiso   1.00
Zr6    Zr    0.00060   0.50145   0.38095   0.00000  Uiso   1.00
Zr7    Zr    0.49964   0.99957   0.38083   0.00000  Uiso   1.00
Zr8    Zr    0.50002   0.49923   0.88042   0.00000  Uiso   1.00
Zr9    Zr    0.11863   0.00016   0.99945   0.00000  Uiso   1.00
Zr10   Zr    0.11965   0.50081   0.50038   0.00000  Uiso   1.00
Zr11   Zr    0.61869   0.99973   0.50045   0.00000  Uiso   1.00
Zr12   Zr    0.61940   0.49955   0.99969   0.00000  Uiso   1.00
Zr13   Zr    0.88030   0.00003   0.00048   0.00000  Uiso   1.00
Zr14   Zr    0.88089   0.50058   0.49984   0.00000  Uiso   1.00
Zr15   Zr    0.37989   0.99879   0.49935   0.00000  Uiso   1.00
Zr16   Zr    0.38091   0.50003   0.00008   0.00000  Uiso   1.00
Zr17   Zr    0.99951   0.11959   0.99896   0.00000  Uiso   1.00
Zr18   Zr    0.00055   0.61986   0.50072   0.00000  Uiso   1.00
Zr19   Zr    0.49906   0.11890   0.50013   0.00000  Uiso   1.00
Zr20   Zr    0.50007   0.61870   0.99977   0.00000  Uiso   1.00
Zr21   Zr    0.99980   0.88106   0.00096   0.00000  Uiso   1.00
Zr22   Zr    0.00034   0.38107   0.49923   0.00000  Uiso   1.00
Zr23   Zr    0.49926   0.88023   0.49983   0.00000  Uiso   1.00
Zr24   Zr    0.49980   0.38054   0.00005   0.00000  Uiso   1.00
loop_
_geom_bond_atom_site_label_1
_geom_bond_atom_site_label_2
_geom_bond_distance
_geom_bond_site_symmetry_2
_ccdc_geom_bond_type
H1     C1      1.089   .     S
H2     C2      1.089   .     S
H3     C3      1.089   .     S
H4     C4      1.089   .     S
H5     C5      1.089   .     S
H6     C6      1.089   .     S
H7     C7      1.089   .     S
H8     C8      1.089   .     S
H9     C9      1.089   .     S
H10    C10     1.089   .     S
H11    C11     1.089   .     S
H12    C12     1.089   .     S
H13    C13     1.089   .     S
H14    C14     1.089   .     S
H15    C15     1.089   .     S
H16    C16     1.089   .     S
H17    C17     1.089   .     S
H18    C18     1.089   .     S
H19    C19     1.089   .     S
H20    C20     1.089   .     S
H21    C21     1.089   .     S
H22    C22     1.089   .     S
H23    C23     1.089   .     S
H24    C24     1.089   .     S
H25    C25     1.089   .     S
H26    C26     1.089   .     S
H27    C27     1.089   .     S
H28    C28     1.089   1_554 S
H29    C29     1.089   .     S
H30    C30     1.089   .     S
H31    C31     1.089   .     S
H32    C32     1.089   .     S
H33    C33     1.089   .     S
H34    C34     1.089   .     S
H35    C35     1.089   .     S
H36    C36     1.089   .     S
H37    C37     1.089   .     S
H38    C38     1.089   .     S
H39    C39     1.089   .     S
H40    C40     1.089   .     S
H41    C41     1.089   .     S
H42    C42     1.089   .     S
H43    C43     1.089   .     S
H44    C44     1.089   .     S
H45    C45     1.089   .     S
H46    C46     1.089   1_455 S
H47    C47     1.089   .     S
H48    C48     1.089   .     S
H49    C49     1.089   1_455 S
H50    C50     1.089   .     S
H51    C51     1.089   .     S
H52    C52     1.089   .     S
H53    C53     1.089   .     S
H54    C54     1.089   .     S
H55    C55     1.089   .     S
H56    C56     1.089   .     S
H57    C57     1.089   .     S
H58    C58     1.089   .     S
H59    C59     1.089   .     S
H60    C60     1.089   .     S
H61    C61     1.089   .     S
H62    C62     1.089   .     S
H63    C63     1.089   .     S
H64    C64     1.089   .     S
H65    C65     1.089   .     S
H66    C66     1.089   .     S
H67    C67     1.089   .     S
H68    C68     1.089   .     S
H69    C69     1.089   1_554 S
H70    C70     1.089   .     S
H71    C71     1.089   .     S
H72    C72     1.089   .     S
H73    C73     1.089   .     S
H74    C74     1.089   .     S
H75    C75     1.089   .     S
H76    C76     1.089   .     S
H77    C77     1.089   .     S
H78    C78     1.089   .     S
H79    C79     1.089   .     S
H80    C80     1.089   .     S
H81    C81     1.089   .     S
H82    C82     1.089   .     S
H83    C83     1.089   .     S
H84    C84     1.089   .     S
H85    C85     1.089   .     S
H86    C86     1.089   .     S
H87    C87     1.089   .     S
H88    C88     1.089   .     S
H89    C89     1.089   .     S
H90    C90     1.089   .     S
H91    C91     1.089   .     S
H92    C92     1.089   .     S
H93    C93     1.089   .     S
H94    C94     1.089   .     S
H95    C95     1.089   1_565 S
H96    C96     1.089   .     S
H97    C194    1.089   .     S
H98    C197    1.091   .     S
H99    C198    1.089   .     S
H100   C199    1.091   .     S
H101   C202    1.091   .     S
H102   C204    1.089   .     S
H103   C205    1.090   .     S
H104   N2      1.020   .     S
H105   N2      1.021   .     S
H106   N3      1.018   .     S
H107   N3      1.020   .     S
C1     C95     1.387   .     S
C1     C97     1.402   .     D
C2     C96     1.389   .     D
C2     C99     1.402   .     S
C3     C93     1.387   .     D
C3     C101    1.402   1_545 S
C4     C94     1.388   .     S
C4     C103    1.402   .     D
C5     C83     1.387   1_545 S
C5     C105    1.402   .     D
C6     C84     1.387   .     D
C6     C107    1.402   .     S
C7     C81     1.388   .     S
C7     C109    1.402   .     D
C8     C82     1.387   .     S
C8     C111    1.402   .     D
C9     C87     1.388   .     S
C9     C113    1.402   .     D
C10    C88     1.387   .     D
C10    C115    1.402   .     S
C11    C85     1.387   .     D
C11    C117    1.402   .     S
C12    C86     1.388   .     S
C12    C119    1.401   .     D
C13    C91     1.387   .     D
C13    C121    1.402   1_565 S
C14    C92     1.387   .     D
C14    C123    1.402   .     S
C15    C89     1.387   .     D
C15    C125    1.402   .     S
C16    C90     1.388   .     S
C16    C127    1.403   .     D
C17    C76     1.387   .     D
C17    C129    1.402   .     S
C18    C75     1.390   .     D
C18    C131    1.402   .     S
C19    C74     1.388   .     D
C19    C133    1.403   .     S
C20    C73     1.387   1_556 S
C20    C135    1.402   .     D
C21    C72     1.388   .     D
C21    C137    1.403   .     S
C22    C71     1.387   .     S
C22    C139    1.403   .     D
C23    C70     1.387   .     D
C23    C141    1.402   .     S
C24    C69     1.387   1_554 D
C24    C143    1.402   1_554 S
C25    C68     1.387   1_554 D
C25    C145    1.402   .     S
C26    C67     1.388   .     S
C26    C147    1.403   .     D
C27    C66     1.390   .     S
C27    C149    1.402   .     D
C28    H28     1.089   1_556 S
C28    C65     1.387   .     S
C28    C151    1.403   .     D
C29    C80     1.387   .     S
C29    C153    1.402   .     D
C30    C79     1.387   .     S
C30    C155    1.402   .     D
C31    C78     1.387   .     D
C31    C157    1.403   .     S
C32    C77     1.388   .     S
C32    C159    1.403   .     D
C33    C54     1.387   .     S
C33    C161    1.402   .     D
C34    C53     1.388   .     S
C34    C163    1.402   1_455 D
C35    C56     1.388   .     S
C35    C165    1.402   .     D
C36    C55     1.387   .     S
C36    C167    1.402   .     D
C37    C58     1.388   .     S
C37    C169    1.402   .     D
C38    C57     1.387   .     D
C38    C171    1.402   .     S
C39    C60     1.388   .     S
C39    C173    1.402   .     D
C40    C59     1.389   .     D
C40    C175    1.401   .     S
C41    C62     1.389   .     D
C41    C177    1.402   .     S
C42    C61     1.388   .     D
C42    C179    1.403   .     S
C43    C64     1.387   .     D
C43    C181    1.402   .     S
C44    C63     1.387   .     D
C44    C183    1.402   .     S
C45    C50     1.387   .     S
C45    C185    1.402   .     D
C46    H46     1.089   1_655 S
C46    C49     1.388   .     D
C46    C187    1.402   .     S
C47    C52     1.388   .     S
C47    C189    1.401   .     D
C48    C51     1.387   .     D
C48    C191    1.402   .     S
C49    H49     1.089   1_655 S
C49    C169    1.403   .     S
C50    C171    1.402   .     D
C51    C173    1.402   .     S
C52    C175    1.402   .     D
C53    C177    1.401   1_455 D
C54    C179    1.402   .     D
C55    C181    1.402   .     D
C56    C183    1.402   .     D
C57    C185    1.402   .     S
C58    C187    1.403   .     D
C59    C189    1.402   .     S
C60    C191    1.402   .     D
C61    C161    1.402   .     S
C62    C163    1.401   .     S
C63    C165    1.402   .     S
C64    C167    1.402   .     S
C65    C129    1.403   .     D
C66    C131    1.403   .     D
C67    C133    1.403   .     D
C68    C25     1.387   1_556 D
C68    C135    1.402   .     S
C69    C24     1.387   1_556 D
C69    H69     1.089   1_556 S
C69    C153    1.402   .     S
C70    C155    1.402   .     S
C71    C157    1.402   .     D
C72    C159    1.403   .     S
C73    C20     1.387   1_554 S
C73    C145    1.403   .     D
C74    C147    1.403   .     S
C75    C149    1.403   .     S
C76    C151    1.402   .     S
C77    C137    1.403   .     D
C78    C139    1.402   .     S
C79    C141    1.402   .     D
C80    C143    1.402   .     D
C81    C121    1.402   .     D
C82    C123    1.402   .     D
C83    C5      1.387   1_565 S
C83    C125    1.402   1_565 D
C84    C127    1.402   .     S
C85    C97     1.402   .     S
C86    C99     1.401   .     D
C87    C101    1.402   .     D
C88    C103    1.403   .     S
C89    C105    1.402   .     S
C90    C107    1.402   .     D
C91    C109    1.402   1_565 S
C92    C111    1.402   .     S
C93    C113    1.402   1_545 S
C94    C115    1.402   .     D
C95    H95     1.089   1_545 S
C95    C117    1.402   .     D
C96    C119    1.402   .     S
C97    C98     1.487   .     S
C98    O33     1.273   .     D
C98    O117    1.273   .     S
C99    C100    1.485   .     S
C100   O34     1.271   .     D
C100   O118    1.275   .     S
C101   C3      1.402   1_565 S
C101   C102    1.488   .     S
C102   O35     1.273   .     D
C102   O119    1.273   .     S
C103   C104    1.488   .     S
C104   O36     1.273   .     D
C104   O120    1.273   .     S
C105   C106    1.488   .     S
C106   O37     1.273   .     D
C106   O121    1.273   .     S
C107   C108    1.487   .     S
C108   O38     1.273   .     S
C108   O122    1.273   .     D
C109   C91     1.402   1_545 S
C109   C110    1.486   1_545 S
C110   C109    1.486   1_565 S
C110   O39     1.271   .     S
C110   O123    1.276   .     D
C111   C112    1.487   .     S
C112   O40     1.273   .     S
C112   O124    1.273   .     D
C113   C93     1.402   1_565 S
C113   C114    1.488   .     S
C114   O41     1.273   .     S
C114   O125    1.273   .     D
C115   C116    1.488   .     S
C116   O42     1.273   .     S
C116   O126    1.273   .     D
C117   C118    1.487   .     S
C118   O43     1.273   1_545 S
C118   O127    1.273   .     D
C119   C120    1.486   .     S
C120   O44     1.273   .     S
C120   O128    1.272   .     D
C121   C13     1.402   1_545 S
C121   C122    1.487   1_545 S
C122   C121    1.487   1_565 S
C122   O45     1.274   .     D
C122   O113    1.273   .     S
C123   C124    1.487   .     S
C124   O46     1.273   .     D
C124   O114    1.273   .     S
C125   C83     1.402   1_545 D
C125   C126    1.488   1_545 S
C126   C125    1.488   1_565 S
C126   O47     1.273   1_565 D
C126   O115    1.273   .     S
C127   C128    1.488   .     S
C128   O48     1.273   .     D
C128   O116    1.273   .     S
C129   C130    1.488   .     S
C130   O49     1.273   .     D
C130   O97     1.273   .     S
C131   C132    1.494   .     S
C132   O50     1.272   .     D
C132   O98     1.276   .     S
C133   C134    1.489   .     S
C134   O51     1.274   .     D
C134   O99     1.273   .     S
C135   C136    1.488   .     S
C136   O52     1.273   .     D
C136   O100    1.273   .     S
C137   C138    1.489   .     S
C138   O53     1.273   .     D
C138   O109    1.273   .     S
C139   C140    1.488   .     S
C140   O54     1.274   .     S
C140   O110    1.273   .     D
C141   C142    1.487   .     S
C142   O55     1.273   .     S
C142   O111    1.273   .     D
C143   C24     1.402   1_556 S
C143   C144    1.486   1_556 S
C144   C143    1.486   1_554 S
C144   O56     1.273   1_554 D
C144   O112    1.273   .     S
C145   C146    1.488   .     S
C146   O57     1.273   .     S
C146   O105    1.274   .     D
C147   C148    1.490   .     S
C148   O58     1.274   .     S
C148   O106    1.274   .     D
C149   C150    1.491   .     S
C150   O59     1.274   .     S
C150   O107    1.275   .     D
C151   C152    1.488   1_556 S
C152   C151    1.488   1_554 S
C152   O60     1.273   1_554 S
C152   O108    1.273   .     D
C153   C154    1.486   .     S
C154   O61     1.273   .     D
C154   O101    1.273   .     S
C155   C156    1.487   .     S
C156   O62     1.273   .     D
C156   O102    1.273   .     S
C157   C158    1.488   .     S
C158   O63     1.274   .     D
C158   O103    1.273   .     S
C159   C160    1.489   .     S
C160   O64     1.273   .     D
C160   O104    1.273   .     S
C161   C162    1.488   .     S
C162   O65     1.273   .     S
C162   O93     1.273   .     D
C163   C34     1.402   1_655 D
C163   C164    1.484   .     S
C164   O66     1.279   .     S
C164   O94     1.268   .     D
C165   C166    1.488   .     S
C166   O67     1.273   .     S
C166   O95     1.273   .     D
C167   C168    1.487   .     S
C168   O68     1.273   .     S
C168   O96     1.273   .     D
C169   C170    1.488   .     S
C170   O69     1.273   .     D
C170   O81     1.273   .     S
C171   C172    1.487   .     S
C172   O70     1.273   1_655 D
C172   O82     1.273   1_655 S
C173   C174    1.488   .     S
C174   O71     1.273   .     D
C174   O83     1.273   .     S
C175   C176    1.487   .     S
C176   O72     1.273   .     D
C176   O84     1.273   .     S
C177   C53     1.401   1_655 D
C177   C178    1.486   .     S
C178   O73     1.272   1_655 D
C178   O85     1.273   .     S
C179   C180    1.488   .     S
C180   O74     1.273   .     D
C180   O86     1.273   .     S
C181   C182    1.487   .     S
C182   O75     1.273   .     D
C182   O87     1.273   .     S
C183   C184    1.488   .     S
C184   O76     1.273   .     D
C184   O88     1.273   .     S
C185   C186    1.487   .     S
C186   O77     1.273   .     S
C186   O89     1.273   .     D
C187   C188    1.488   .     S
C188   O78     1.273   1_655 S
C188   O90     1.274   1_655 D
C189   C190    1.486   .     S
C190   O79     1.276   .     S
C190   O91     1.271   .     D
C191   C192    1.488   .     S
C192   O80     1.273   .     S
C192   O92     1.273   .     D
C193   C194    1.429   .     D
C193   C198    1.441   .     S
C193   N2      1.325   .     S
C194   C195    1.398   .     S
C195   C196    1.456   .     S
C195   N1      1.351   .     D
C196   C197    1.429   .     S
C196   C199    1.395   .     D
C197   C198    1.369   .     D
C199   C200    1.398   .     S
C200   C201    1.457   .     D
C200   C205    1.423   .     S
C201   C202    1.402   .     S
C201   N1      1.350   .     S
C202   C203    1.426   .     D
C203   C204    1.441   .     S
C203   N3      1.326   .     S
C204   C205    1.369   .     D
O1     Zr1     2.130   1_565 S
O1     Zr13    2.128   1_565 S
O1     Zr21    2.131   .     S
O2     Zr2     2.128   1_655 S
O2     Zr14    2.129   .     S
O2     Zr22    2.128   1_655 S
O3     Zr3     2.135   .     S
O3     Zr15    2.127   .     S
O3     Zr23    2.124   .     S
O4     Zr4     2.130   .     S
O4     Zr16    2.131   .     S
O4     Zr24    2.129   .     S
O5     Zr1     2.132   1_455 S
O5     Zr9     2.130   1_554 S
O5     Zr17    2.131   1_454 S
O6     Zr2     2.136   .     S
O6     Zr10    2.128   .     S
O6     Zr18    2.122   .     S
O7     Zr3     2.129   1_545 S
O7     Zr11    2.130   1_545 S
O7     Zr19    2.127   .     S
O8     Zr4     2.131   .     S
O8     Zr12    2.130   1_554 S
O8     Zr20    2.131   1_554 S
O9     Zr5     2.133   1_455 S
O9     Zr9     2.131   1_565 S
O9     Zr21    2.130   1_456 S
O10    Zr6     2.131   .     S
O10    Zr10    2.128   .     S
O10    Zr22    2.133   .     S
O11    Zr7     2.132   .     S
O11    Zr11    2.131   .     S
O11    Zr23    2.128   .     S
O12    Zr8     2.126   .     S
O12    Zr12    2.132   .     S
O12    Zr24    2.131   1_556 S
O13    Zr5     2.125   1_545 S
O13    Zr13    2.132   1_556 S
O13    Zr17    2.132   .     S
O14    Zr6     2.131   1_655 S
O14    Zr14    2.133   .     S
O14    Zr18    2.126   1_655 S
O15    Zr7     2.132   1_545 S
O15    Zr15    2.130   1_545 S
O15    Zr19    2.131   .     S
O16    Zr8     2.131   .     S
O16    Zr16    2.130   1_556 S
O16    Zr20    2.131   .     S
O17    Zr5     2.129   .     S
O17    Zr13    2.130   1_566 S
O17    Zr21    2.132   1_556 S
O18    Zr6     2.130   1_655 S
O18    Zr14    2.130   .     S
O18    Zr22    2.129   1_655 S
O19    Zr7     2.127   .     S
O19    Zr15    2.127   .     S
O19    Zr23    2.128   .     S
O20    Zr8     2.128   .     S
O20    Zr16    2.132   1_556 S
O20    Zr24    2.130   1_556 S
O21    Zr5     2.130   1_445 S
O21    Zr9     2.132   .     S
O21    Zr17    2.130   1_455 S
O22    Zr6     2.133   .     S
O22    Zr10    2.130   .     S
O22    Zr18    2.126   .     S
O23    Zr7     2.131   1_545 S
O23    Zr11    2.129   1_545 S
O23    Zr19    2.129   .     S
O24    Zr8     2.129   .     S
O24    Zr12    2.130   .     S
O24    Zr20    2.132   .     S
O25    Zr1     2.129   .     S
O25    Zr13    2.131   .     S
O25    Zr17    2.132   1_554 S
O26    Zr2     2.125   1_655 S
O26    Zr14    2.131   .     S
O26    Zr18    2.124   1_655 S
O27    Zr3     2.126   1_545 S
O27    Zr15    2.130   1_545 S
O27    Zr19    2.133   .     S
O28    Zr4     2.131   .     S
O28    Zr16    2.128   .     S
O28    Zr20    2.127   1_554 S
O29    Zr1     2.132   1_465 S
O29    Zr9     2.128   1_564 S
O29    Zr21    2.128   1_455 S
O30    Zr2     2.127   .     S
O30    Zr10    2.125   .     S
O30    Zr22    2.133   .     S
O31    Zr3     2.127   .     S
O31    Zr11    2.130   .     S
O31    Zr23    2.129   .     S
O32    Zr4     2.129   .     S
O32    Zr12    2.131   1_554 S
O32    Zr24    2.131   .     S
O33    Zr1     2.222   1_455 S
O34    Zr2     2.230   .     S
O35    Zr3     2.232   .     S
O36    Zr4     2.226   .     S
O37    Zr1     2.227   .     S
O38    Zr2     2.227   1_655 S
O39    Zr3     2.231   .     S
O40    Zr4     2.226   .     S
O41    Zr5     2.225   .     S
O42    Zr6     2.229   1_655 S
O43    C118    1.273   1_565 S
O43    Zr7     2.227   .     S
O44    Zr8     2.239   .     S
O45    Zr5     2.229   1_455 S
O46    Zr6     2.223   .     S
O47    C126    1.273   1_545 D
O47    Zr7     2.225   1_545 S
O48    Zr8     2.228   .     S
O49    Zr9     2.225   .     S
O50    Zr10    2.245   .     S
O51    Zr11    2.230   1_545 S
O52    Zr12    2.227   .     S
O53    Zr9     2.228   1_564 S
O54    Zr10    2.235   .     S
O55    Zr11    2.224   .     S
O56    C144    1.273   1_556 D
O56    Zr12    2.220   .     S
O57    Zr13    2.227   1_565 S
O58    Zr14    2.234   .     S
O59    Zr15    2.250   .     S
O60    C152    1.273   1_556 S
O60    Zr16    2.228   1_556 S
O61    Zr13    2.223   1_556 S
O62    Zr14    2.224   .     S
O63    Zr15    2.234   1_545 S
O64    Zr16    2.228   .     S
O65    Zr17    2.229   1_454 S
O66    Zr18    2.250   1_655 S
O67    Zr19    2.222   .     S
O68    Zr20    2.228   1_554 S
O69    Zr17    2.224   .     S
O70    C172    1.273   1_455 D
O70    Zr18    2.223   .     S
O71    Zr19    2.225   .     S
O72    Zr20    2.226   .     S
O73    C178    1.272   1_455 D
O73    Zr21    2.234   1_456 S
O74    Zr22    2.224   .     S
O75    Zr23    2.226   .     S
O76    Zr24    2.229   1_556 S
O77    Zr21    2.224   .     S
O78    C188    1.273   1_455 S
O78    Zr22    2.224   .     S
O79    Zr23    2.247   .     S
O80    Zr24    2.228   .     S
O81    Zr5     2.231   1_545 S
O82    C172    1.273   1_455 S
O82    Zr6     2.224   .     S
O83    Zr7     2.227   1_545 S
O84    Zr8     2.238   .     S
O85    Zr5     2.235   .     S
O86    Zr6     2.228   .     S
O87    Zr7     2.226   .     S
O88    Zr8     2.225   .     S
O89    Zr1     2.226   1_565 S
O90    C188    1.274   1_455 D
O90    Zr2     2.230   .     S
O91    Zr3     2.225   .     S
O92    Zr4     2.226   .     S
O93    Zr1     2.224   1_455 S
O94    Zr2     2.236   1_655 S
O95    Zr3     2.228   1_545 S
O96    Zr4     2.224   .     S
O97    Zr17    2.226   1_455 S
O98    Zr18    2.264   .     S
O99    Zr19    2.236   .     S
O100   Zr20    2.226   .     S
O101   Zr17    2.221   .     S
O102   Zr18    2.233   1_655 S
O103   Zr19    2.222   .     S
O104   Zr20    2.229   1_554 S
O105   Zr21    2.226   .     S
O106   Zr22    2.233   1_655 S
O107   Zr23    2.246   .     S
O108   Zr24    2.225   .     S
O109   Zr21    2.228   1_455 S
O110   Zr22    2.222   .     S
O111   Zr23    2.230   .     S
O112   Zr24    2.225   .     S
O113   Zr9     2.230   1_565 S
O114   Zr10    2.228   .     S
O115   Zr11    2.227   .     S
O116   Zr12    2.226   .     S
O117   Zr9     2.230   1_554 S
O118   Zr10    2.245   .     S
O119   Zr11    2.223   .     S
O120   Zr12    2.230   1_554 S
O121   Zr13    2.224   .     S
O122   Zr14    2.223   .     S
O123   Zr15    2.237   .     S
O124   Zr16    2.227   .     S
O125   Zr13    2.229   1_566 S
O126   Zr14    2.222   .     S
O127   Zr15    2.221   1_545 S
O128   Zr16    2.232   1_556 S
Zr1    O5      2.132   1_655 S
Zr1    O1      2.130   1_545 S
Zr1    O29     2.132   1_645 S
Zr1    O33     2.222   1_655 S
Zr1    O93     2.224   1_655 S
Zr1    O89     2.226   1_545 S
Zr2    O26     2.125   1_455 S
Zr2    O2      2.128   1_455 S
Zr2    O38     2.227   1_455 S
Zr2    O94     2.236   1_455 S
Zr3    O7      2.129   1_565 S
Zr3    O27     2.126   1_565 S
Zr3    O95     2.228   1_565 S
Zr5    O45     2.229   1_655 S
Zr5    O81     2.231   1_565 S
Zr5    O9      2.133   1_655 S
Zr5    O13     2.125   1_565 S
Zr5    O21     2.130   1_665 S
Zr6    O14     2.131   1_455 S
Zr6    O42     2.229   1_455 S
Zr6    O18     2.130   1_455 S
Zr7    O23     2.131   1_565 S
Zr7    O47     2.225   1_565 S
Zr7    O83     2.227   1_565 S
Zr7    O15     2.132   1_565 S
Zr9    O5      2.130   1_556 S
Zr9    O117    2.230   1_556 S
Zr9    O9      2.131   1_545 S
Zr9    O29     2.128   1_546 S
Zr9    O53     2.228   1_546 S
Zr9    O113    2.230   1_545 S
Zr11   O7      2.130   1_565 S
Zr11   O51     2.230   1_565 S
Zr11   O23     2.129   1_565 S
Zr12   O8      2.130   1_556 S
Zr12   O120    2.230   1_556 S
Zr12   O32     2.131   1_556 S
Zr13   O57     2.227   1_545 S
Zr13   O1      2.128   1_545 S
Zr13   O61     2.223   1_554 S
Zr13   O13     2.132   1_554 S
Zr13   O125    2.229   1_544 S
Zr13   O17     2.130   1_544 S
Zr15   O27     2.130   1_565 S
Zr15   O63     2.234   1_565 S
Zr15   O15     2.130   1_565 S
Zr15   O127    2.221   1_565 S
Zr16   O16     2.130   1_554 S
Zr16   O128    2.232   1_554 S
Zr16   O20     2.132   1_554 S
Zr16   O60     2.228   1_554 S
Zr17   O5      2.131   1_656 S
Zr17   O21     2.130   1_655 S
Zr17   O25     2.132   1_556 S
Zr17   O65     2.229   1_656 S
Zr17   O97     2.226   1_655 S
Zr18   O26     2.124   1_455 S
Zr18   O66     2.250   1_455 S
Zr18   O102    2.233   1_455 S
Zr18   O14     2.126   1_455 S
Zr20   O8      2.131   1_556 S
Zr20   O28     2.127   1_556 S
Zr20   O68     2.228   1_556 S
Zr20   O104    2.229   1_556 S
Zr21   O109    2.228   1_655 S
Zr21   O29     2.128   1_655 S
Zr21   O9      2.130   1_654 S
Zr21   O17     2.132   1_554 S
Zr21   O73     2.234   1_654 S
Zr22   O2      2.128   1_455 S
Zr22   O106    2.233   1_455 S
Zr22   O18     2.129   1_455 S
Zr24   O12     2.131   1_554 S
Zr24   O76     2.229   1_554 S
Zr24   O20     2.130   1_554 S
